# Supplementary material for: Results of the Global Burden of Disease study for schizophrenia: trends from 1990 to 2021 and projections to 2050
Source: Front Psychiatry. 2025 Sep 5;16:1629032. doi: 10.3389/fpsyt.2025.1629032 (PMC12447577; doi:10.3389/fpsyt.2025.1629032)
Supplement: Supplementary file 2 [file Table1.xlsx]

## Sheet: ASIR
	1990		2021		1990-2021
	Incident cases	ASIR per 100,000	Incident cases	ASIR per 100,000	EAPC
	No. *102 (95% UI)	No. (95% UI)	No. *102 (95% UI)	No.(95% UI)	No. (95% CI)
Overall	8834.93 [7214.89-10657.4]	15.64 [13.04-18.62]	12232.21 [10082.19-14730.83]	15.43 [12.74-18.62]	-0.04 [-0.04 to -0.03]
Sex
Female	4077.3 [3322.45-4931]	14.57 [12.13-17.41]	5638.73 [4636.88-6809.81]	14.42 [11.85-17.4]	-0.03 [-0.03 to -0.02]
Male	4757.64 [3886.57-5721.48]	16.68 [13.92-19.83]	6593.48 [5445.31-7914.79]	16.42 [13.6-19.75]	-0.04 [-0.05 to -0.04]
Socio-demographic index
High SDI	1438.38 [1189.91-1719.7]	15.7 [13.01-18.8]	1524.9 [1267.14-1831.8]	15.69 [12.95-18.76]	0.04 [0 to 0.08]
High-middle SDI	1840.7 [1564.55-2157.13]	15.78 [13.53-18.4]	2015.11 [1725.51-2367.57]	16.53 [14.15-19.33]	0.14 [0.12 to 0.15]
Middle SDI	3111.92 [2537.81-3750.53]	16.26 [13.65-19.43]	3910.71 [3214.94-4713.93]	15.74 [13.01-18.96]	-0.11 [-0.12 to -0.1]
Low-middle SDI	1758.4 [1401.26-2174.37]	15.08 [12.27-18.34]	3135.93 [2518.94-3862.96]	15.04 [12.21-18.29]	-0.01 [-0.02 to 0.01]
Low SDI	678.56 [529.73-844.42]	14.63 [11.83-17.88]	1636.92 [1275.45-2036.59]	14.54 [11.76-17.87]	-0.02 [-0.03 to -0.01]
Region
Andean Latin America	52.49 [39.64-68.02]	13.35 [10.25-17.01]	95.05 [73.02-121.4]	13.36 [10.31-16.96]	0.01 [0 to 0.02]
Australasia	42.54 [37.56-47.97]	20.09 [17.77-22.63]	55.51 [48.49-63.05]	20.19 [17.87-22.74]	0.02 [0.01 to 0.02]
Caribbean	47.2 [35.97-60.69]	12.41 [9.67-15.64]	59.92 [46.51-75.78]	12.36 [9.55-15.61]	-0.02 [-0.04 to -0.01]
Central Asia	89.6 [67.52-115.89]	12.44 [9.61-15.88]	122.22 [93.56-155.4]	12.43 [9.55-15.74]	0 [-0.01 to 0]
Central Europe	154.23 [122.59-192.6]	12.48 [9.82-15.62]	125.4 [100.78-155.05]	12.6 [9.97-15.82]	0.03 [0.02 to 0.03]
Central Latin America	236.45 [183.76-297.35]	13.66 [10.92-16.91]	365.21 [291.9-451.25]	13.61 [10.88-16.81]	-0.02 [-0.03 to -0.01]
Central Sub-Saharan Africa	70.9 [53.42-91.06]	13.88 [10.77-17.56]	184.69 [141.2-236.88]	13.79 [10.85-17.57]	-0.02 [-0.03 to -0.01]
East Asia	2595.99 [2214.25-3007.3]	18.16 [15.66-20.98]	2448.85 [2090.48-2862.92]	18.32 [15.77-21.17]	-0.04 [-0.07 to -0.01]
Eastern Europe	252.47 [206.72-306.96]	11.18 [9.18-13.55]	212.45 [175.19-256.96]	11.73 [9.65-14.21]	0.23 [0.18 to 0.28]
Eastern Sub-Saharan Africa	247.24 [190.99-309.91]	14.29 [11.56-17.68]	608.47 [472.25-761.43]	14.16 [11.46-17.53]	-0.02 [-0.03 to -0.02]
High-income Asia Pacific	275.05 [224.11-333.76]	15.04 [12.24-18.31]	228.04 [187.12-277.23]	15.14 [12.25-18.55]	0.14 [0.06 to 0.22]
High-income North America	506.2 [419.23-609.31]	17.41 [14.42-20.77]	548.17 [459.15-651.91]	16.68 [13.81-19.82]	-0.09 [-0.15 to -0.04]
North Africa and Middle East	488.36 [372.86-615.72]	14.21 [11.23-17.66]	930.42 [735.53-1164.56]	14.07 [11.05-17.66]	-0.04 [-0.04 to -0.03]
Oceania	11.43 [8.63-14.63]	17.04 [13.34-21.36]	24.73 [19.12-31.84]	17.05 [13.41-21.67]	0 [-0.02 to 0.01]
South Asia	1700.21 [1369.97-2088.1]	15.2 [12.42-18.42]	3146.73 [2538.49-3824.52]	15.26 [12.45-18.51]	0.02 [0 to 0.03]
Southeast Asia	863.21 [680.48-1060.67]	17.23 [14.03-21.06]	1279.97 [1046.74-1559.99]	17.34 [14.18-21.06]	0.07 [0.05 to 0.09]
Southern Latin America	76.09 [57.1-96.93]	15.23 [11.56-19.33]	105.85 [81.1-135.26]	15.25 [11.64-19.37]	-0.01 [-0.02 to 0]
Southern Sub-Saharan Africa	74.94 [59.79-91.8]	13.94 [11.41-16.96]	120.4 [97.62-146.02]	13.83 [11.29-16.73]	-0.01 [-0.02 to -0.01]
Tropical Latin America	226.3 [182.9-275.07]	13.75 [11.31-16.61]	325.47 [269.14-394.19]	13.75 [11.35-16.6]	0 [-0.01 to 0.01]
Western Europe	557.79 [466.52-667.98]	14.21 [11.84-16.95]	537.02 [450.55-645.11]	14.08 [11.57-16.97]	-0.02 [-0.04 to -0.01]
Western Sub-Saharan Africa	266.27 [209.51-331.17]	14.97 [12.19-18.43]	707.61 [555.13-878.2]	14.95 [12.13-18.41]	-0.01 [-0.02 to -0.01]

## Sheet: ASPR
	1990		2021		1990-2021
	Prevalence cases	ASPR per 100,000	Prevalence cases	ASPR per 100,000	EAPC
	No. *102 (95% UI)	No. (95% UI)	No. *102 (95% UI)	No.(95% UI)	No. (95% CI)
Overall	136214.02 [113335.57-161667.22]	275.78 [229.94-324.02]	231821.09 [192037.59-274238.76]	277.71 [229.77-329.06]	0.03 [0.02 to 0.04]
Sex
Female	64348.16 [53610.21-76256.56]	261.98 [218.13-308.72]	110289.99 [91343.27-130156.39]	263.62 [217.73-311.9]	0.02 [0.01 to 0.03]
Male	71865.86 [59715.76-85314.82]	289.19 [241.48-339.52]	121531.1 [100694.32-143676.37]	291.61 [241.64-345]	0.04 [0.03 to 0.05]
Socio-demographic index
High SDI	29525.54 [24605.48-34735.76]	299.93 [249.94-353.06]	38379.53 [32333.43-44883.57]	296.45 [247.61-349.3]	0 [-0.04 to 0.03]
High-middle SDI	29396.53 [25112.12-34010.78]	265.69 [227.19-306.34]	44844.12 [38712.42-51198.2]	286.65 [246.57-329.25]	0.22 [0.2 to 0.24]
Middle SDI	43182.48 [35845.49-51276.23]	276.81 [231.87-325.85]	75910.53 [62945.22-89910.69]	278.26 [230.98-330.63]	0.02 [0 to 0.03]
Low-middle SDI	25180.85 [20349.13-30592.06]	270.34 [220.9-325.04]	51273.85 [41464.44-61902.85]	273.43 [224.02-328.22]	0.05 [0.03 to 0.07]
Low SDI	8815.35 [7069.02-10881.26]	243.17 [197.43-294.98]	21249.92 [16998.38-26161.04]	243.92 [197.83-297.13]	0.03 [0.01 to 0.04]
Region
Andean Latin America	725.85 [559.05-938.18]	236.55 [185.4-299.32]	1627.43 [1276.2-2057.37]	239.92 [188.89-300.78]	0.05 [0.04 to 0.06]
Australasia	851.95 [778.71-927.36]	386.61 [353.38-420.6]	1349.48 [1237.34-1464.98]	387.08 [355.39-420.53]	0.01 [0.01 to 0.01]
Caribbean	713.93 [555.14-905.36]	222.99 [175.25-279.25]	1128.62 [898.34-1409.47]	222.19 [176.38-278.19]	-0.01 [-0.02 to 0]
Central Asia	1291.37 [994.4-1650.54]	213.71 [166.39-269.11]	2162.94 [1674.06-2737.03]	215.61 [167.53-271.96]	0.05 [0.03 to 0.07]
Central Europe	2994.7 [2387.48-3676.73]	219.54 [173.79-270.73]	3125.08 [2552.44-3826.43]	224.46 [179-276.4]	0.08 [0.07 to 0.08]
Central Latin America	3211.7 [2563.44-3976.33]	242.99 [197.6-295.28]	6532.92 [5287.94-7979.3]	243.71 [197.48-297.44]	0.01 [0 to 0.02]
Central Sub-Saharan Africa	846.85 [649.47-1095.8]	215.78 [168.71-273.87]	2237.96 [1699.57-2875.07]	212.73 [165.35-266.97]	-0.03 [-0.06 to 0]
East Asia	36770.16 [31686.32-42226.87]	300.2 [259.78-343.13]	54982.41 [47831.47-62531.22]	311.41 [270.11-356.3]	0.06 [0.04 to 0.09]
Eastern Europe	4930.61 [4097.3-5886.97]	195.34 [160.7-234.34]	5134.19 [4290.03-6043.68]	205.8 [169.71-245.81]	0.26 [0.2 to 0.32]
Eastern Sub-Saharan Africa	2811.15 [2211.52-3533.61]	214.52 [173.5-263.96]	7109.15 [5602.38-8869.44]	216.9 [175.26-266.07]	0.05 [0.05 to 0.06]
High-income Asia Pacific	5443.22 [4504.39-6506.98]	276.12 [227.68-330.81]	6039.09 [5009.72-7138.05]	271.65 [221.53-328.49]	0.05 [-0.02 to 0.12]
High-income North America	11319.92 [9577.89-13216.75]	362.14 [306.42-422.69]	14585.82 [12526.5-16856.11]	347.65 [296.76-402.86]	-0.09 [-0.14 to -0.04]
North Africa and Middle East	6504.18 [5110.37-8118.54]	243.5 [193.62-299.35]	15749.68 [12519.97-19576.84]	244.94 [195.26-301.81]	0.02 [0.02 to 0.03]
Oceania	144.78 [109.57-186.33]	274.85 [213.2-345.65]	344.36 [264.5-442.07]	274.77 [213.32-347.47]	-0.01 [-0.03 to 0]
South Asia	25956.51 [21305.84-30941.4]	287.6 [238.39-340.76]	55369.58 [45580.7-65882.75]	294.36 [243.49-348.6]	0.09 [0.07 to 0.11]
Southeast Asia	11426.07 [9143.21-14073.12]	280.98 [227.47-339.99]	22095.95 [17913.64-26720.02]	290.41 [235.84-351.11]	0.16 [0.13 to 0.19]
Southern Latin America	1328.9 [1039.85-1671.92]	277.6 [217.06-348.42]	2096.88 [1634.8-2633.31]	278.76 [217.86-351.6]	0.01 [0 to 0.02]
Southern Sub-Saharan Africa	941 [758.83-1150.41]	223.91 [183.31-269.51]	1815.44 [1475.1-2203.22]	224.7 [184.62-271.2]	0.03 [0.03 to 0.04]
Tropical Latin America	3258.18 [2659.5-3924.77]	240.98 [199.53-286.79]	6247.41 [5171.73-7436.86]	243.34 [201.46-290.42]	0.04 [0.03 to 0.05]
Western Europe	11491.37 [9692.45-13583.09]	260.06 [217.15-308.91]	13461.35 [11378.43-15799.42]	256.54 [213.26-306.09]	-0.03 [-0.06 to -0.01]
Western Sub-Saharan Africa	3251.64 [2597.49-4047.79]	233.05 [189.54-283.76]	8625.35 [6869.73-10705.51]	237.21 [192.63-289.33]	0.08 [0.07 to 0.09]

## Sheet: ASDR
	1990		2021		1990-2021
	DALYs cases	ASDR per 100,000	DALYs cases	ASDR per 100,000	EAPC
	No. *102 (95% UI)	No. (95% UI)	No. *102 (95% UI)	No.(95% UI)	No. (95% CI)
Overall	87623.12 [64772.61-112637.5]	176.61 [130.85-226.02]	148166.11 [109264.6-190953.62]	177.75 [131.51-228.8]	0.04 [0.03 to 0.05]
Sex
Female	40835.17 [30253.35-52473.87]	165.64 [122.88-212.76]	69458.25 [51046.31-89407.79]	166.4 [122.8-213.92]	0.03 [0.02 to 0.04]
Male	46787.95 [34555.78-60072.68]	187.3 [138.75-238.8]	78707.86 [58204.51-101647.83]	188.96 [139.92-243.74]	0.05 [0.04 to 0.06]
Socio-demographic index
High SDI	18842.99 [13996.87-24116.18]	191.78 [142.73-245.66]	24184.25 [17980.79-30693.49]	188.61 [140.84-241.79]	-0.01 [-0.05 to 0.03]
High-middle SDI	18999.58 [14210.43-24079.53]	171.35 [127.92-216.46]	28792.23 [21397.05-36096.14]	185.37 [138.35-233.14]	0.24 [0.22 to 0.26]
Middle SDI	28015.52 [20774.39-35963.83]	178.26 [132.35-227.98]	48753.4 [35926.13-62508.39]	178.99 [132.63-229.93]	0.02 [0.01 to 0.04]
Low-middle SDI	16092.37 [11801.95-21030.25]	171.4 [125.35-223.05]	32739.32 [23940.47-43143.85]	173.74 [127.97-227.77]	0.07 [0.05 to 0.09]
Low SDI	5600.05 [4005.6-7434.13]	153.19 [110.14-201.11]	13592.74 [9805.88-18032.03]	154.51 [112.4-202.64]	0.06 [0.04 to 0.08]
Region
Andean Latin America	470.49 [330.25-651.65]	152.22 [106.12-206.8]	1045.7 [734.4-1437.15]	153.79 [107.21-210.87]	0.06 [0.05 to 0.07]
Australasia	541.85 [404.31-665.07]	246.1 [183.5-302.09]	854.19 [644.6-1039.92]	246.81 [186.31-300.92]	0.01 [0.01 to 0.02]
Caribbean	459.78 [324.84-631.08]	142.96 [99.86-195.01]	718.33 [514.17-970.74]	141.64 [101.17-191.39]	-0.01 [-0.02 to 0]
Central Asia	833.94 [585.67-1148.06]	137.24 [96.8-186.75]	1391.58 [980.03-1889.25]	138.46 [98.16-187.81]	0.06 [0.04 to 0.09]
Central Europe	1905.71 [1367.91-2540.61]	140.16 [99.74-187.76]	1977.37 [1402.5-2612.96]	143.83 [102.58-192.2]	0.1 [0.09 to 0.11]
Central Latin America	2065.22 [1502.31-2746.89]	154.82 [111.5-204.8]	4163.68 [3005.17-5460.17]	155.23 [112.09-203.52]	0.01 [0 to 0.02]
Central Sub-Saharan Africa	532.73 [368.39-729.47]	134.54 [93.39-182.49]	1423.43 [1014.61-1946.09]	134.01 [94.98-180.41]	0.02 [-0.01 to 0.05]
East Asia	24067.51 [18205-30206.36]	195.28 [147.49-244.06]	35597.97 [26533.72-44602.57]	203.25 [151.83-255.72]	0.08 [0.05 to 0.11]
Eastern Europe	3116.77 [2286.98-4025.13]	123.94 [91.1-160.79]	3224.27 [2349.85-4112.03]	130.6 [96.54-169.32]	0.28 [0.22 to 0.35]
Eastern Sub-Saharan Africa	1792.21 [1283.18-2389.04]	135.56 [96.62-180.07]	4559.6 [3283.9-6113.01]	137.72 [99.56-182.66]	0.09 [0.08 to 0.11]
High-income Asia Pacific	3515.04 [2578.51-4553.83]	178.6 [130.94-232.88]	3864.29 [2835.91-4978.73]	176.16 [129.13-228.66]	0.06 [-0.01 to 0.13]
High-income North America	7182.45 [5339.04-9073.33]	230.05 [170.47-290.87]	9044.17 [6779.8-11308.31]	217.61 [163.91-273.31]	-0.12 [-0.18 to -0.07]
North Africa and Middle East	4183.11 [3002.07-5602.2]	155.47 [111.33-207.7]	10055.08 [7232.47-13521.21]	155.75 [113.05-208.94]	0.02 [0.02 to 0.02]
Oceania	93.57 [65.35-129.28]	176.01 [123.12-239.72]	222.3 [158.6-306.96]	176 [124.92-242.09]	-0.01 [-0.02 to 0.01]
South Asia	16542.24 [12227.42-21381.34]	181.72 [134.38-234.54]	35257.15 [26215.74-45894.23]	186.57 [138.37-241.76]	0.11 [0.09 to 0.13]
Southeast Asia	7436.48 [5438.21-9920.06]	181.46 [132.16-237.19]	14347.96 [10385.72-18795.3]	188.39 [136.54-246.7]	0.18 [0.15 to 0.21]
Southern Latin America	849.69 [598.95-1143.5]	177.36 [124.81-238.44]	1331.1 [930.83-1802.19]	177.4 [123.82-240.29]	0.01 [0 to 0.02]
Southern Sub-Saharan Africa	600.25 [438.79-783.52]	141.66 [103.6-184.1]	1136.05 [841.93-1480.79]	139.89 [103.86-182.73]	-0.02 [-0.03 to 0]
Tropical Latin America	2072.97 [1533.27-2669.45]	152.15 [112.31-195.75]	3932.58 [2866.64-5043.23]	153.38 [112.43-197.4]	0.05 [0.04 to 0.07]
Western Europe	7288.85 [5329.46-9365.39]	165.76 [122.24-213.89]	8479.87 [6197.3-10850.6]	163.48 [121.07-212.63]	-0.02 [-0.05 to 0]
Western Sub-Saharan Africa	2072.25 [1489.7-2753.73]	147.38 [105.48-194.73]	5539.45 [3964.2-7347.35]	150.91 [108.56-198.24]	0.11 [0.1 to 0.12]

## Sheet: YLDs
	1990		2021		1990-2021
	YLDs cases	YLDs per 100,000	YLDs cases	YLDs per 100,000	EAPC
	No. *102 (95% UI)	No. (95% UI)	No. *102 (95% UI)	No.(95% UI)	No. (95% CI)
Overall	87623.12 [64772.61-112637.5]	176.61 [130.85-226.02]	148166.11 [109264.6-190953.62]	177.75 [131.51-228.8]	0.04 [0.03 to 0.05]
Sex
Female	40835.17 [30253.35-52473.87]	165.64 [122.88-212.76]	69458.25 [51046.31-89407.79]	166.4 [122.8-213.92]	0.03 [0.02 to 0.04]
Male	46787.95 [34555.78-60072.68]	187.3 [138.75-238.8]	78707.86 [58204.51-101647.83]	188.96 [139.92-243.74]	0.05 [0.04 to 0.06]
Socio-demographic index
High SDI	18842.99 [13996.87-24116.18]	191.78 [142.73-245.66]	24184.25 [17980.79-30693.49]	188.61 [140.84-241.79]	-0.01 [-0.05 to 0.03]
High-middle SDI	18999.58 [14210.43-24079.53]	171.35 [127.92-216.46]	28792.23 [21397.05-36096.14]	185.37 [138.35-233.14]	0.24 [0.22 to 0.26]
Middle SDI	28015.52 [20774.39-35963.83]	178.26 [132.35-227.98]	48753.4 [35926.13-62508.39]	178.99 [132.63-229.93]	0.02 [0.01 to 0.04]
Low-middle SDI	16092.37 [11801.95-21030.25]	171.4 [125.35-223.05]	32739.32 [23940.47-43143.85]	173.74 [127.97-227.77]	0.07 [0.05 to 0.09]
Low SDI	5600.05 [4005.6-7434.13]	153.19 [110.14-201.11]	13592.74 [9805.88-18032.03]	154.51 [112.4-202.64]	0.06 [0.04 to 0.08]
Region
Andean Latin America	470.49 [330.25-651.65]	152.22 [106.12-206.8]	1045.7 [734.4-1437.15]	153.79 [107.21-210.87]	0.06 [0.05 to 0.07]
Australasia	541.85 [404.31-665.07]	246.1 [183.5-302.09]	854.19 [644.6-1039.92]	246.81 [186.31-300.92]	0.01 [0.01 to 0.02]
Caribbean	459.78 [324.84-631.08]	142.96 [99.86-195.01]	718.33 [514.17-970.74]	141.64 [101.17-191.39]	-0.01 [-0.02 to 0]
Central Asia	833.94 [585.67-1148.06]	137.24 [96.8-186.75]	1391.58 [980.03-1889.25]	138.46 [98.16-187.81]	0.06 [0.04 to 0.09]
Central Europe	1905.71 [1367.91-2540.61]	140.16 [99.74-187.76]	1977.37 [1402.5-2612.96]	143.83 [102.58-192.2]	0.1 [0.09 to 0.11]
Central Latin America	2065.22 [1502.31-2746.89]	154.82 [111.5-204.8]	4163.68 [3005.17-5460.17]	155.23 [112.09-203.52]	0.01 [0 to 0.02]
Central Sub-Saharan Africa	532.73 [368.39-729.47]	134.54 [93.39-182.49]	1423.43 [1014.61-1946.09]	134.01 [94.98-180.41]	0.02 [-0.01 to 0.05]
East Asia	24067.51 [18205-30206.36]	195.28 [147.49-244.07]	35597.97 [26533.72-44602.57]	203.25 [151.83-255.72]	0.08 [0.05 to 0.11]
Eastern Europe	3116.77 [2286.98-4025.13]	123.94 [91.1-160.79]	3224.27 [2349.85-4112.03]	130.6 [96.54-169.32]	0.28 [0.22 to 0.35]
Eastern Sub-Saharan Africa	1792.21 [1283.18-2389.04]	135.56 [96.62-180.07]	4559.6 [3283.9-6113.01]	137.72 [99.56-182.66]	0.09 [0.08 to 0.11]
High-income Asia Pacific	3515.04 [2578.51-4553.83]	178.6 [130.94-232.88]	3864.29 [2835.91-4978.73]	176.16 [129.13-228.66]	0.06 [-0.01 to 0.13]
High-income North America	7182.45 [5339.04-9073.33]	230.05 [170.47-290.87]	9044.17 [6779.8-11308.31]	217.61 [163.91-273.31]	-0.12 [-0.18 to -0.07]
North Africa and Middle East	4183.11 [3002.07-5602.2]	155.47 [111.33-207.7]	10055.08 [7232.47-13521.21]	155.75 [113.05-208.94]	0.02 [0.02 to 0.02]
Oceania	93.57 [65.35-129.28]	176.01 [123.12-239.72]	222.3 [158.6-306.96]	176 [124.92-242.09]	-0.01 [-0.02 to 0.01]
South Asia	16542.24 [12227.42-21381.34]	181.72 [134.38-234.54]	35257.15 [26215.74-45894.23]	186.57 [138.37-241.76]	0.11 [0.09 to 0.13]
Southeast Asia	7436.48 [5438.21-9920.06]	181.46 [132.16-237.19]	14347.96 [10385.72-18795.3]	188.39 [136.54-246.7]	0.18 [0.15 to 0.21]
Southern Latin America	849.69 [598.95-1143.5]	177.36 [124.81-238.44]	1331.1 [930.83-1802.19]	177.4 [123.82-240.29]	0.01 [0 to 0.02]
Southern Sub-Saharan Africa	600.25 [438.79-783.52]	141.66 [103.6-184.1]	1136.05 [841.93-1480.79]	139.89 [103.86-182.73]	-0.02 [-0.03 to 0]
Tropical Latin America	2072.97 [1533.27-2669.45]	152.15 [112.31-195.75]	3932.58 [2866.64-5043.23]	153.38 [112.43-197.4]	0.05 [0.04 to 0.07]
Western Europe	7288.85 [5329.46-9365.39]	165.76 [122.24-213.89]	8479.87 [6197.3-10850.6]	163.48 [121.07-212.63]	-0.02 [-0.05 to 0]
Western Sub-Saharan Africa	2072.25 [1489.7-2753.73]	147.38 [105.48-194.73]	5539.45 [3964.2-7347.35]	150.91 [108.56-198.24]	0.11 [0.1 to 0.12]
