# Supplementary material for: Results of the Global Burden of Disease study for schizophrenia: trends from 1990 to 2021 and projections to 2050
Source: Front Psychiatry. 2025 Sep 5;16:1629032. doi: 10.3389/fpsyt.2025.1629032 (PMC12447577; doi:10.3389/fpsyt.2025.1629032)
Supplement: Supplementary file 3 [file Table2.xlsx]

## Sheet: ASIR
Country	1990		2021		1990-2021
	Incident cases	ASIR per 100,000	Incident cases	ASIR per 100,000	EAPC
	No. *102 (95% UI)	No. (95% UI)	No. *102 (95% UI)	No.(95% UI)	No. (95% CI)
Sri Lanka	32.33 [24.76-41.14]	17.12 [13.39-21.48]	37.98 [30.02-47.55]	17.27 [13.49-21.85]	0.07 [0.04 to 0.11]
Indonesia	339.03 [276.88-407.33]	17.03 [14.3-20.37]	519.86 [432.48-620.04]	17.14 [14.32-20.43]	0.07 [0.04 to 0.1]
Viet Nam	134.88 [101.78-170.97]	18.7 [14.59-23.29]	188.98 [149.23-234.87]	18.96 [14.88-23.53]	0.09 [0.07 to 0.11]
Micronesia (Federated States of)	0.17 [0.13-0.21]	16.8 [13.1-21.16]	0.19 [0.14-0.24]	16.87 [13.05-21.28]	0.01 [0 to 0.03]
Azerbaijan	10.15 [7.66-13.28]	12.54 [9.67-16.13]	14.11 [10.9-18.08]	12.6 [9.64-15.97]	0.02 [0.01 to 0.04]
Vanuatu	0.25 [0.18-0.32]	16.81 [12.99-21.2]	0.54 [0.41-0.69]	16.82 [13.06-21.36]	0.01 [-0.01 to 0.02]
Maldives	0.37 [0.28-0.48]	17.39 [13.6-21.62]	1.13 [0.88-1.42]	18.02 [13.91-22.52]	0.18 [0.14 to 0.22]
Georgia	7.06 [5.42-9.01]	12.57 [9.68-16.08]	3.93 [3.07-4.94]	12.53 [9.5-15.9]	-0.01 [-0.02 to 0]
Solomon Islands	0.54 [0.4-0.69]	16.67 [13.04-20.83]	1.17 [0.88-1.47]	16.65 [12.92-21]	0 [-0.02 to 0.01]
Philippines	112.82 [91.88-135.72]	17.12 [14.35-20.29]	211.75 [174.65-252.93]	17.14 [14.31-20.45]	0.04 [0.02 to 0.07]
Malaysia	32.75 [25.09-42.43]	17.41 [13.6-22.19]	63.37 [48.9-80.06]	17.69 [13.67-22.36]	0.1 [0.08 to 0.13]
Democratic People's Republic of Korea	37.55 [29.23-47.58]	16.96 [13.34-21.12]	46.33 [36.93-57.31]	16.67 [13.21-20.83]	-0.08 [-0.1 to -0.07]
Marshall Islands	0.07 [0.05-0.09]	16.85 [13.16-21.19]	0.1 [0.08-0.13]	16.82 [13.02-21.32]	0 [-0.01 to 0.01]
Papua New Guinea	7.09 [5.34-9.1]	16.95 [13.34-21.33]	18.69 [14.44-24.17]	17.05 [13.4-21.71]	0.01 [-0.01 to 0.02]
Timor-Leste	1.25 [0.95-1.58]	15.64 [12.17-19.56]	2.3 [1.71-2.97]	15.6 [12.17-19.42]	0.06 [0.03 to 0.08]
Thailand	112.74 [83.96-143.44]	17.05 [13.14-21.55]	106.58 [83.69-131.22]	17.19 [13.35-21.64]	0.08 [0.05 to 0.1]
Myanmar	70.91 [54.36-90.27]	16.45 [12.95-20.52]	99.37 [77.5-124.55]	16.65 [13.06-20.8]	0.1 [0.07 to 0.13]
Fiji	1.41 [1.07-1.79]	17.25 [13.36-21.69]	1.64 [1.29-2.06]	17.35 [13.61-21.84]	0.02 [0.01 to 0.04]
Lao People's Democratic Republic	6.5 [4.88-8.26]	16.56 [12.72-20.91]	13.7 [10.5-17.36]	16.77 [12.99-21.09]	0.1 [0.07 to 0.12]
Kiribati	0.13 [0.1-0.17]	16.65 [13.09-20.86]	0.21 [0.16-0.27]	16.58 [12.98-20.85]	-0.01 [-0.02 to 0]
Armenia	4.62 [3.55-5.99]	12.59 [9.74-16.13]	3.59 [2.78-4.55]	12.59 [9.72-16.07]	-0.01 [-0.02 to 0]
Lithuania	4.36 [3.36-5.6]	11.66 [8.96-14.92]	2.73 [2.17-3.46]	11.83 [9.09-15.18]	0.03 [0.02 to 0.04]
Russian Federation	166.01 [136.7-200.79]	10.91 [9.01-13.12]	148.42 [123.11-179.22]	11.75 [9.71-14.11]	0.35 [0.28 to 0.41]
Kazakhstan	21.66 [16.51-28.14]	12.47 [9.63-16.01]	23.23 [17.99-29.43]	12.57 [9.63-15.97]	0.03 [0.03 to 0.04]
Serbia	12 [9.29-15.2]	12.47 [9.5-15.86]	10.23 [7.97-12.89]	12.44 [9.52-15.94]	0 [-0.01 to 0]
China	2518.2 [2151.96-2912.61]	18.19 [15.71-20.97]	2361.75 [2016.84-2757.08]	18.36 [15.86-21.18]	-0.04 [-0.07 to -0.01]
Tonga	0.16 [0.12-0.21]	17.2 [13.47-21.76]	0.18 [0.13-0.22]	17.27 [13.33-21.77]	0.01 [0 to 0.02]
Croatia	6.12 [4.75-7.77]	12.53 [9.64-15.98]	4.5 [3.51-5.65]	12.61 [9.7-16.23]	0.01 [0.01 to 0.02]
Slovenia	2.56 [1.97-3.28]	12.57 [9.67-16.16]	2.1 [1.64-2.63]	12.71 [9.67-16.36]	0.01 [0.01 to 0.02]
Hungary	12.24 [9.43-15.59]	12.4 [9.47-15.9]	10.16 [7.93-12.72]	12.53 [9.51-16.04]	0.02 [0.01 to 0.03]
Taiwan (Province of China)	40.24 [31.45-50.51]	17.42 [13.78-21.57]	40.78 [32.24-49.89]	18.36 [14.34-23.01]	0.12 [0.09 to 0.14]
Samoa	0.29 [0.22-0.38]	17.19 [13.44-21.69]	0.36 [0.28-0.46]	17.22 [13.44-21.75]	0.01 [0 to 0.01]
Czechia	12.74 [9.87-16.02]	12.8 [9.69-16.32]	11.09 [8.78-13.91]	12.87 [9.98-16.47]	0 [-0.01 to 0.01]
Mongolia	2.73 [2.04-3.5]	12.27 [9.45-15.48]	4.12 [3.25-5.25]	12.35 [9.67-15.67]	0.02 [0.01 to 0.03]
Palestine	2.82 [2.06-3.7]	14.31 [10.82-18.29]	8.01 [5.94-10.3]	14.15 [10.86-17.87]	-0.07 [-0.08 to -0.06]
Switzerland	10.68 [8.26-13.62]	14.72 [11.36-18.6]	11.76 [9.36-14.76]	14.63 [11.43-18.64]	-0.01 [-0.02 to 0.01]
Albania	4.48 [3.39-5.77]	12.4 [9.67-15.79]	3.26 [2.5-4.17]	12.49 [9.49-15.98]	0.01 [0 to 0.01]
Ukraine	59.98 [48.72-72.92]	11.8 [9.72-14.33]	44.79 [36.99-54.93]	11.71 [9.62-14.2]	-0.03 [-0.03 to -0.02]
Uzbekistan	26.42 [19.65-34.33]	12.37 [9.54-15.7]	44.49 [34.06-56.99]	12.36 [9.44-15.72]	-0.01 [-0.02 to 0]
Estonia	1.79 [1.4-2.26]	11.72 [9.03-14.75]	1.3 [1.03-1.65]	11.85 [9.08-15.09]	0.04 [0.03 to 0.04]
Romania	28.46 [22.07-35.93]	12.36 [9.47-15.71]	19.64 [15.54-24.71]	12.46 [9.64-15.79]	0.03 [0.02 to 0.03]
Sweden	12.66 [10.71-15.14]	15.03 [12.87-17.77]	14.4 [12.09-17.59]	15.23 [12.93-18.46]	0.01 [-0.01 to 0.03]
Bulgaria	9.87 [7.7-12.47]	12.04 [9.29-15.36]	6.64 [5.24-8.4]	12.07 [9.21-15.43]	0.01 [0 to 0.01]
Syrian Arab Republic	17.46 [12.81-22.64]	14.19 [10.99-18.01]	19.23 [14.7-25.22]	13.9 [10.61-17.51]	-0.08 [-0.1 to -0.07]
Panama	3.5 [2.66-4.47]	13.52 [10.47-17.12]	6.02 [4.59-7.71]	13.65 [10.44-17.42]	0.02 [0.02 to 0.03]
Brunei Darussalam	0.44 [0.34-0.58]	14.56 [11.24-18.67]	0.77 [0.6-0.99]	14.42 [11.17-18.25]	-0.02 [-0.03 to -0.02]
Yemen	16.21 [12.04-20.74]	13.89 [10.68-17.78]	47.14 [35.75-60.05]	13.61 [10.51-17.27]	-0.08 [-0.08 to -0.07]
Argentina	49.02 [36.99-61.92]	15.21 [11.55-19.25]	71.54 [54.44-90.81]	15.23 [11.51-19.33]	-0.02 [-0.02 to -0.01]
Libya	6.27 [4.67-8.19]	14.57 [11.25-18.6]	11.2 [8.61-14.16]	14.19 [10.83-18.02]	-0.11 [-0.12 to -0.09]
Tajikistan	6.59 [4.84-8.45]	12.41 [9.51-15.79]	13.17 [9.91-16.89]	12.29 [9.4-15.64]	-0.04 [-0.05 to -0.03]
Jamaica	3.13 [2.36-4.06]	12.58 [9.72-15.99]	3.91 [3.01-5]	12.52 [9.69-15.79]	-0.02 [-0.03 to -0.02]
Turkmenistan	4.77 [3.56-6.2]	12.44 [9.63-15.96]	6.87 [5.22-8.72]	12.58 [9.61-15.88]	0.03 [0.01 to 0.04]
Montenegro	0.82 [0.63-1.05]	12.44 [9.57-15.85]	0.71 [0.55-0.9]	12.45 [9.47-15.92]	0 [0 to 0]
Tunisia	12.74 [9.43-16.51]	14.35 [10.84-18.28]	16.52 [12.81-20.89]	14.22 [10.78-18.06]	-0.04 [-0.05 to -0.04]
North Macedonia	2.61 [1.97-3.37]	12.44 [9.43-16.06]	2.66 [2.07-3.36]	12.47 [9.61-15.94]	0 [-0.01 to 0]
Belarus	12.13 [9.38-15.61]	11.64 [8.99-14.93]	9.51 [7.39-11.93]	11.7 [8.78-14.84]	0.01 [0 to 0.02]
Egypt	79.95 [59.38-102.08]	14.15 [10.88-17.98]	153.85 [118.1-196.23]	14.07 [10.89-17.89]	-0.03 [-0.04 to -0.02]
Ireland	5.79 [4.71-7.01]	15.96 [13-19.45]	7.05 [5.52-8.63]	16.08 [12.39-20.2]	0.16 [0.08 to 0.24]
Cambodia	16.07 [12.12-20.57]	16.43 [12.88-20.74]	30.76 [23.73-38.75]	16.68 [12.99-20.93]	0.09 [0.06 to 0.12]
Poland	47.15 [38.89-56.87]	12.6 [10.41-15.23]	42.88 [35.38-52.02]	12.74 [10.48-15.39]	0.03 [0.02 to 0.03]
Haiti	7.4 [5.69-9.46]	12.07 [9.44-15.12]	16.56 [12.86-20.85]	11.95 [9.35-15.03]	-0.04 [-0.05 to -0.04]
Cuba	16.11 [12.11-21.12]	12.73 [9.73-16.27]	12.97 [10.2-16.14]	12.65 [9.74-16.01]	-0.02 [-0.03 to -0.01]
Qatar	0.87 [0.66-1.14]	15.22 [11.56-19.51]	6.15 [4.59-8.09]	15.3 [11.78-19.7]	0.04 [0.03 to 0.05]
Israel	7.28 [5.58-9.16]	14.84 [11.51-18.71]	13.08 [10.22-16.4]	14.53 [11.31-18.35]	-0.05 [-0.06 to -0.03]
Saint Vincent and the Grenadines	0.14 [0.1-0.19]	12.5 [9.5-15.8]	0.14 [0.11-0.18]	12.43 [9.7-15.83]	-0.01 [-0.02 to -0.01]
Republic of Korea	77.07 [58.23-98.76]	14.41 [11.09-18.22]	69.09 [54.29-86.83]	14.41 [11.13-18.48]	0 [0 to 0.01]
Malta	0.54 [0.43-0.68]	14.46 [11.15-18.22]	0.56 [0.44-0.71]	14.54 [11.22-18.64]	0.01 [0 to 0.02]
Republic of Moldova	5.17 [4.03-6.59]	11.55 [8.95-14.8]	3.92 [3.08-4.96]	11.54 [8.85-14.69]	-0.02 [-0.02 to -0.01]
Kyrgyzstan	5.62 [4.26-7.26]	12.38 [9.49-15.77]	8.7 [6.6-11.13]	12.27 [9.36-15.47]	-0.03 [-0.04 to -0.03]
United Arab Emirates	3.57 [2.66-4.62]	15.27 [11.61-19.33]	14.83 [11.18-19.42]	14.8 [11.22-18.89]	-0.1 [-0.11 to -0.09]
Belize	0.23 [0.17-0.3]	12.47 [9.65-15.82]	0.6 [0.46-0.76]	12.37 [9.62-15.59]	-0.04 [-0.05 to -0.04]
Iran (Islamic Republic of)	80.42 [64.85-96.88]	14.43 [11.93-17.38]	127.29 [103.97-154.32]	14.35 [11.87-17.24]	-0.03 [-0.03 to -0.02]
Nepal	28.05 [21.14-35.99]	14.81 [11.4-18.67]	50.18 [37.43-63.76]	14.33 [10.85-18.08]	-0.13 [-0.15 to -0.12]
Brazil	220.94 [178.91-268.17]	13.76 [11.33-16.6]	314.84 [261.05-380.44]	13.76 [11.38-16.59]	0 [-0.01 to 0.01]
Saint Lucia	0.18 [0.13-0.24]	12.52 [9.6-16.03]	0.23 [0.18-0.29]	12.57 [9.62-15.92]	0.01 [0 to 0.01]
Dominican Republic	9.58 [7.18-12.51]	12.41 [9.58-15.76]	14.9 [11.36-18.99]	12.56 [9.62-15.88]	0.04 [0.03 to 0.04]
Singapore	5.42 [4.11-7.06]	13.99 [10.81-17.78]	7.74 [6-9.87]	14.07 [10.9-17.78]	0 [-0.01 to 0.01]
Slovakia	6.62 [5.06-8.48]	12.46 [9.5-15.99]	6.1 [4.77-7.67]	12.6 [9.62-16.1]	0.03 [0.02 to 0.04]
Austria	11.82 [9.11-15.01]	14.45 [11.13-18.24]	11.85 [9.4-14.96]	14.46 [11.24-18.31]	0 [0 to 0.01]
Morocco	37.6 [27.75-48.44]	14.12 [10.88-17.79]	54.39 [41.33-68.93]	14.01 [10.64-17.76]	-0.05 [-0.06 to -0.04]
Italy	80.98 [67.75-97.04]	13.86 [11.61-16.61]	68.34 [57.26-82.04]	13.9 [11.59-16.69]	0.01 [0.01 to 0.01]
El Salvador	6.96 [5.26-8.96]	13.08 [10.13-16.43]	8.94 [6.76-11.45]	13.04 [10.09-16.58]	-0.01 [-0.02 to 0]
United Kingdom	70.63 [59.39-84.74]	12.38 [10.41-14.71]	68.88 [58.35-83.16]	11.23 [9.45-13.45]	-0.25 [-0.36 to -0.14]
Andorra	0.1 [0.07-0.12]	14.75 [11.46-18.76]	0.12 [0.09-0.15]	14.66 [11.32-18.62]	-0.02 [-0.02 to -0.01]
Bahamas	0.38 [0.28-0.49]	12.73 [9.91-16.26]	0.53 [0.41-0.67]	12.59 [9.7-16.07]	-0.03 [-0.03 to -0.03]
Ecuador	13.97 [10.5-18.31]	13.36 [10.25-17.13]	25.57 [19.55-32.92]	13.3 [10.22-16.95]	0 [-0.01 to 0.01]
Norway	6.51 [5.46-7.82]	15.09 [12.63-18.19]	7.6 [6.35-9.19]	15.09 [12.51-18.2]	0 [0 to 0.01]
Honduras	5.73 [4.32-7.32]	13.14 [10.19-16.57]	14.65 [11.15-18.84]	13.01 [10.06-16.62]	-0.04 [-0.05 to -0.04]
Bosnia and Herzegovina	6.1 [4.66-7.79]	12.31 [9.46-15.59]	3.61 [2.81-4.53]	12.49 [9.39-15.98]	0.04 [0.03 to 0.05]
Bahrain	0.94 [0.71-1.22]	14.8 [11.37-18.81]	2.74 [2.08-3.48]	14.79 [11.15-18.7]	0 [-0.01 to 0]
Costa Rica	4.43 [3.36-5.68]	13.56 [10.47-17.22]	6.82 [5.27-8.71]	13.55 [10.46-17.39]	-0.01 [-0.01 to 0]
Equatorial Guinea	0.52 [0.4-0.67]	13.89 [10.88-17.65]	2.39 [1.79-3.08]	14.03 [10.89-17.78]	0.08 [0.06 to 0.1]
Afghanistan	11.39 [8.55-14.78]	13.59 [10.54-17.07]	42.51 [31.36-55.59]	13.48 [10.46-17.09]	-0.04 [-0.06 to -0.03]
Latvia	3.03 [2.33-3.81]	11.71 [8.93-14.85]	1.79 [1.42-2.26]	11.77 [9.02-14.94]	0.03 [0.02 to 0.04]
Belgium	14.59 [11.44-18.5]	14.44 [11.28-18.38]	14.55 [11.43-18.21]	14.37 [11.01-18.15]	-0.01 [-0.01 to 0]
Iceland	0.39 [0.3-0.49]	14.56 [11.22-18.19]	0.49 [0.38-0.61]	14.56 [11.38-18.47]	0 [-0.01 to 0]
Antigua and Barbuda	0.08 [0.06-0.11]	12.77 [9.76-16.16]	0.12 [0.09-0.15]	12.73 [9.74-16.22]	0 [-0.01 to 0.02]
India	1339.91 [1084.96-1642.27]	15.16 [12.46-18.27]	2436.79 [1984.52-2953.72]	15.32 [12.55-18.6]	0.05 [0.02 to 0.08]
Luxembourg	0.59 [0.46-0.75]	14.58 [11.26-18.44]	0.92 [0.73-1.15]	14.62 [11.26-18.49]	0.02 [0.02 to 0.03]
Mexico	125.91 [101.17-153.41]	13.92 [11.49-16.73]	191.05 [157.11-230]	13.93 [11.44-16.78]	-0.01 [-0.01 to 0]
Grenada	0.1 [0.08-0.14]	12.51 [9.83-15.94]	0.14 [0.11-0.18]	12.59 [9.74-15.93]	0.02 [0.01 to 0.02]
Türkiye	86.42 [71.02-105.05]	14 [11.61-16.98]	120.07 [100.19-146.71]	13.96 [11.61-17.06]	-0.03 [-0.03 to -0.02]
Canada	35.41 [33.03-38.69]	12.57 [11.8-13.61]	41.85 [38.9-45.72]	13.22 [12.4-14.29]	0.15 [0.11 to 0.2]
Jordan	5.74 [4.19-7.56]	14.44 [11-18.61]	20.04 [14.96-25.5]	14.3 [10.9-18.08]	-0.05 [-0.06 to -0.04]
Zimbabwe	13.19 [9.84-17.09]	13.7 [10.59-17.32]	21.28 [16.21-27.24]	13.52 [10.56-17.15]	-0.04 [-0.05 to -0.03]
Burundi	7.12 [5.42-9.24]	14.07 [10.9-17.97]	17.81 [13.66-22.81]	13.98 [10.97-17.77]	-0.01 [-0.02 to -0.01]
Madagascar	15.68 [11.9-20.09]	14.16 [11.1-17.75]	40.91 [31.01-52.75]	14.09 [10.89-17.85]	-0.02 [-0.02 to -0.01]
Netherlands	35.33 [30.28-41.43]	21.76 [18.69-25.47]	32.33 [27.12-38.6]	21.03 [17.37-25.27]	-0.13 [-0.17 to -0.1]
Kuwait	3.17 [2.37-4.11]	14.97 [11.36-19.18]	8.01 [6.25-10.25]	14.79 [11.38-18.86]	-0.06 [-0.08 to -0.04]
Oman	3.04 [2.28-3.94]	14.68 [11.27-18.68]	8.32 [6.35-10.86]	14.61 [11.2-18.69]	-0.03 [-0.04 to -0.02]
Benin	6.16 [4.65-7.9]	14.69 [11.36-18.51]	18.89 [14.31-24.2]	14.59 [11.39-18.54]	-0.04 [-0.05 to -0.03]
Bolivia (Plurinational State of)	8.27 [6.24-10.56]	13.21 [10.21-16.87]	16.85 [12.93-21.46]	13.19 [10.22-16.67]	0 [-0.01 to 0]
United Republic of Tanzania	33.21 [24.98-43.26]	14.08 [10.96-17.81]	81.18 [62.29-103.05]	14.01 [11-17.66]	0 [-0.01 to 0.01]
Gambia	1.36 [1.01-1.74]	14.61 [11.47-18.53]	3.54 [2.67-4.52]	14.5 [11.27-18.24]	-0.02 [-0.03 to -0.01]
Botswana	1.74 [1.32-2.22]	13.78 [10.73-17.41]	3.75 [2.9-4.81]	13.88 [10.82-17.68]	0.03 [0.02 to 0.04]
Seychelles	0.14 [0.1-0.18]	17.45 [13.42-22.01]	0.19 [0.14-0.23]	17.68 [13.64-22.24]	0.08 [0.06 to 0.1]
Portugal	14.49 [11.44-18.11]	14.21 [11.19-17.91]	12.95 [10.22-16.11]	14.28 [11.1-18.23]	0 [-0.01 to 0]
Chile	22.45 [16.86-28.76]	15.25 [11.64-19.41]	29.32 [22.55-37.32]	15.3 [11.69-19.49]	0 [-0.01 to 0.01]
Bhutan	1.05 [0.78-1.35]	15.11 [11.49-19.24]	1.33 [1-1.71]	14.85 [11.29-18.89]	-0.06 [-0.07 to -0.06]
Niger	10.04 [7.61-12.77]	14.58 [11.51-18.42]	31.21 [23.09-39.85]	14.48 [11.35-18.24]	-0.04 [-0.05 to -0.03]
United States of America	470.67 [384.56-572.58]	17.93 [14.64-21.63]	506.22 [418.24-608.38]	17.05 [13.9-20.52]	-0.11 [-0.17 to -0.05]
Sao Tome and Principe	0.16 [0.12-0.2]	14.76 [11.44-18.62]	0.34 [0.26-0.43]	14.7 [11.49-18.5]	-0.02 [-0.03 to -0.02]
Barbados	0.41 [0.33-0.49]	14.93 [12.27-17.9]	0.4 [0.31-0.49]	14.04 [10.85-17.84]	-0.06 [-0.1 to -0.03]
Senegal	10.02 [7.5-12.79]	14.69 [11.41-18.59]	23.33 [17.7-29.77]	14.58 [11.47-18.38]	-0.02 [-0.03 to -0.01]
Venezuela (Bolivarian Republic of)	27.29 [20.4-35.24]	13.5 [10.38-17.26]	33.67 [26.32-42.09]	13.3 [10.19-16.83]	-0.03 [-0.04 to -0.02]
Paraguay	5.36 [4.05-6.81]	13.45 [10.35-17.08]	10.64 [8.04-13.67]	13.48 [10.27-17.19]	-0.01 [-0.02 to 0]
Lebanon	4.37 [3.33-5.55]	14.4 [11.13-18.04]	8.53 [6.63-10.94]	14.34 [11.03-18.26]	-0.03 [-0.04 to -0.02]
Spain	55.72 [50.38-61.66]	14.02 [12.66-15.5]	56.24 [48.92-63.45]	14.37 [12.9-16]	0.05 [0.02 to 0.08]
Australia	35.18 [31.35-39.77]	20.03 [17.95-22.5]	45.61 [40.21-52.03]	20.1 [17.78-22.49]	0.02 [0.01 to 0.02]
South Africa	55.23 [45.07-66.94]	14.02 [11.63-16.9]	87.16 [71.58-105.23]	13.95 [11.51-16.76]	-0.01 [-0.01 to 0]
Zambia	10.3 [7.67-13.35]	14.01 [10.87-17.88]	27.84 [21.05-35.68]	13.97 [10.9-17.82]	-0.01 [-0.01 to 0]
New Zealand	7.35 [6.03-8.86]	20.38 [16.74-24.57]	9.91 [8.14-11.96]	20.58 [16.89-24.88]	0.02 [0.01 to 0.03]
Angola	13.45 [10.2-17.13]	13.91 [10.76-17.69]	42.22 [31.95-54.53]	13.91 [10.91-17.67]	0.01 [0 to 0.01]
Kenya	30.7 [24.72-37.24]	14.36 [11.99-17.25]	76.36 [62.15-91.82]	14.27 [11.89-17.05]	-0.02 [-0.02 to -0.01]
Cyprus	1.18 [0.91-1.49]	14.47 [11.26-18.13]	2 [1.56-2.53]	14.48 [11.18-18.24]	0 [-0.01 to 0]
Guyana	1.04 [0.78-1.34]	12.26 [9.6-15.52]	1.01 [0.78-1.29]	12.25 [9.54-15.28]	-0.01 [-0.01 to 0]
Pakistan	168.73 [135.4-204.53]	15.89 [13-19.17]	397.03 [321.25-481.83]	15.53 [12.76-18.78]	-0.1 [-0.11 to -0.1]
Guam	0.3 [0.22-0.38]	18.37 [14.21-23.18]	0.28 [0.22-0.35]	18.18 [14.14-22.8]	-0.02 [-0.03 to -0.01]
Nigeria	131.01 [107.13-158.12]	15.37 [12.9-18.38]	345.27 [282.12-415.11]	15.46 [12.94-18.49]	0.01 [0.01 to 0.02]
Malawi	12.8 [9.62-16.58]	14.01 [11.1-17.78]	27.35 [20.65-35.29]	13.89 [10.97-17.68]	-0.02 [-0.03 to -0.01]
Democratic Republic of the Congo	48.83 [36.86-62.88]	13.88 [10.76-17.65]	122.22 [92.57-157.85]	13.74 [10.82-17.53]	-0.03 [-0.04 to -0.03]
Lesotho	1.84 [1.41-2.32]	13.57 [10.7-17.1]	2.79 [2.14-3.57]	13.53 [10.59-17.11]	0 [0 to 0.01]
Liberia	3.29 [2.46-4.24]	14.59 [11.26-18.51]	8.07 [6.19-10.24]	14.46 [11.2-18.39]	-0.05 [-0.06 to -0.04]
Trinidad and Tobago	1.23 [1.13-1.37]	9.72 [8.92-10.77]	1.68 [1.34-2.1]	12.59 [9.82-15.79]	0.59 [0.33 to 0.85]
Mauritania	2.79 [2.09-3.59]	14.7 [11.47-18.73]	6.26 [4.75-7.94]	14.7 [11.53-18.42]	-0.02 [-0.03 to -0.01]
Cabo Verde	0.48 [0.35-0.62]	14.83 [11.39-18.74]	0.94 [0.72-1.2]	14.75 [11.39-18.59]	-0.03 [-0.04 to -0.02]
Greenland	0.11 [0.08-0.14]	15.3 [11.62-19.18]	0.08 [0.06-0.1]	15.18 [11.64-19.01]	0.05 [0.01 to 0.08]
Uganda	21.65 [16.28-27.72]	14 [11.01-17.76]	58.02 [43.32-74.43]	13.93 [10.87-17.45]	-0.01 [-0.02 to -0.01]
Algeria	37.24 [27.51-48.01]	14.33 [11.12-18.19]	62.99 [48.41-80.89]	14.18 [10.82-18.18]	-0.05 [-0.05 to -0.04]
Somalia	9.83 [7.54-12.51]	14.06 [10.98-17.69]	27.75 [21.06-35.38]	13.96 [11.03-17.6]	-0.02 [-0.03 to -0.01]
Comoros	0.61 [0.46-0.78]	14.26 [11.06-17.97]	1.13 [0.87-1.45]	14.18 [11.04-18.06]	0 [-0.01 to 0]
Central African Republic	3.53 [2.69-4.55]	13.72 [10.86-17.26]	7.35 [5.57-9.34]	13.64 [10.79-17.05]	-0.01 [-0.02 to -0.01]
Ethiopia	66.3 [53.68-79.68]	14.76 [12.3-17.62]	164.88 [132.97-197.9]	14.55 [12.15-17.37]	-0.05 [-0.05 to -0.04]
Guinea	7.59 [5.79-9.61]	14.66 [11.45-18.39]	18.4 [13.87-23.17]	14.53 [11.38-18.09]	-0.02 [-0.03 to -0.01]
Namibia	1.92 [1.44-2.49]	13.87 [10.88-17.64]	3.67 [2.79-4.72]	13.87 [10.71-17.59]	0.01 [0.01 to 0.02]
American Samoa	0.09 [0.07-0.12]	17.77 [13.72-22.28]	0.08 [0.07-0.1]	17.53 [13.72-22.16]	-0.03 [-0.04 to -0.02]
Chad	7.52 [5.69-9.61]	14.59 [11.4-18.46]	22.26 [16.71-28.66]	14.52 [11.45-18.27]	-0.02 [-0.02 to -0.01]
Djibouti	0.61 [0.46-0.79]	14.18 [11.12-17.8]	1.95 [1.51-2.47]	14.1 [11.02-17.73]	-0.01 [-0.02 to 0]
Peru	30.24 [22.72-39.17]	13.38 [10.28-17.04]	52.62 [40.32-67.94]	13.45 [10.34-17.21]	0.02 [0.01 to 0.03]
Cook Islands	0.04 [0.03-0.05]	17.78 [13.68-22.42]	0.03 [0.02-0.04]	17.88 [13.94-22.6]	0.02 [0.01 to 0.03]
Bermuda	0.09 [0.07-0.11]	13.04 [9.91-16.59]	0.07 [0.05-0.08]	13.04 [10.04-16.67]	0.01 [0 to 0.02]
Ghana	20.7 [15.5-26.6]	14.6 [11.31-18.45]	52.3 [39.9-66.82]	14.56 [11.3-18.25]	0 [-0.01 to 0]
Togo	4.87 [3.64-6.23]	14.58 [11.36-18.42]	12.19 [9.35-15.38]	14.47 [11.33-18.26]	-0.02 [-0.03 to -0.01]
Japan	192.11 [160.12-228.86]	15.41 [12.71-18.46]	150.43 [124.47-181.74]	15.58 [12.88-18.76]	0.22 [0.1 to 0.34]
Germany	114.27 [90.2-141.22]	13.8 [10.97-17.12]	101.96 [80.8-125.74]	13.8 [10.77-17.16]	-0.01 [-0.03 to 0]
Rwanda	9.32 [7.03-12.04]	14.14 [11-17.93]	19.59 [14.99-24.94]	14.02 [11.05-17.75]	-0.01 [-0.02 to -0.01]
Cameroon	13.81 [10.46-17.89]	14.61 [11.33-18.6]	45.83 [34.8-58.93]	14.47 [11.34-18.23]	-0.04 [-0.05 to -0.03]
Côte d'Ivoire	16.88 [12.73-21.89]	14.47 [11.32-18.46]	40.24 [30.53-51.46]	14.45 [11.15-18.22]	-0.02 [-0.02 to -0.01]
Burkina Faso	11.59 [8.83-14.78]	14.61 [11.48-18.25]	30.63 [23.17-39.51]	14.49 [11.24-18.18]	-0.04 [-0.05 to -0.03]
Mozambique	16.42 [12.72-20.55]	14.02 [11.09-17.65]	40.89 [30.73-52.74]	13.92 [10.94-17.65]	-0.01 [-0.02 to -0.01]
Eritrea	4.47 [3.37-5.7]	14.1 [10.99-17.69]	9.76 [7.42-12.42]	13.99 [10.99-17.62]	-0.01 [-0.01 to 0]
Finland	7.36 [6.22-8.77]	14.49 [12.14-17.19]	6.54 [5.2-8.13]	13.68 [10.69-17.2]	-0.19 [-0.24 to -0.14]
Mauritius	2.18 [1.67-2.79]	17.34 [13.46-21.87]	2.22 [1.75-2.77]	17.46 [13.73-22.02]	0.07 [0.05 to 0.1]
Gabon	1.34 [1.01-1.74]	14.06 [10.81-17.9]	2.7 [2.08-3.46]	14.08 [10.93-17.77]	0 [0 to 0.01]
Dominica	0.09 [0.07-0.12]	12.62 [9.81-15.99]	0.09 [0.07-0.11]	12.52 [9.68-15.88]	-0.04 [-0.04 to -0.03]
France	83.85 [65.5-104.83]	14.28 [11.06-17.73]	81.43 [64.73-101.67]	14.23 [11.16-18.06]	-0.02 [-0.03 to -0.01]
Congo	3.23 [2.41-4.13]	13.89 [10.87-17.33]	7.81 [5.99-10.01]	13.83 [10.75-17.68]	0 [-0.01 to 0.01]
Saudi Arabia	24.81 [18.22-31.78]	14.62 [11.18-18.51]	68.5 [52.83-86.54]	14.54 [11.19-18.29]	-0.03 [-0.05 to -0.02]
Uruguay	4.61 [3.55-5.9]	15.25 [11.7-19.6]	4.99 [3.87-6.32]	15.24 [11.74-19.38]	-0.02 [-0.03 to -0.01]
Iraq	26.08 [19.23-33.51]	14.2 [10.72-17.91]	64.22 [48.98-81.82]	14.1 [10.84-17.76]	-0.03 [-0.04 to -0.02]
Sierra Leone	5.78 [4.38-7.39]	14.64 [11.51-18.35]	13.23 [9.95-16.98]	14.46 [11.23-18.34]	-0.05 [-0.06 to -0.04]
Colombia	47.85 [36.02-62.42]	13.41 [10.27-17.19]	71.54 [54.57-92.56]	13.43 [10.23-17.28]	0 [-0.01 to 0.01]
Suriname	0.45 [0.38-0.52]	10.8 [9.3-12.5]	0.63 [0.55-0.72]	10.77 [9.37-12.46]	-0.02 [-0.02 to -0.02]
Guinea-Bissau	1.31 [0.99-1.68]	14.49 [11.43-18.28]	2.96 [2.25-3.82]	14.44 [11.36-18.26]	-0.02 [-0.03 to -0.01]
Greece	14.87 [11.59-18.63]	14.43 [11.23-18.19]	12.26 [9.72-15.34]	14.35 [11.03-18.15]	-0.02 [-0.02 to -0.01]
Bangladesh	162.47 [121.53-208.97]	14.97 [11.36-18.9]	261.4 [198.29-330.47]	14.52 [11.1-18.35]	-0.11 [-0.12 to -0.11]
Eswatini	1.02 [0.77-1.32]	13.79 [10.76-17.29]	1.74 [1.31-2.22]	13.72 [10.59-17.25]	0 [-0.01 to 0.01]
Nauru	0.02 [0.01-0.02]	17.57 [13.69-22.16]	0.02 [0.02-0.03]	17.2 [13.21-21.85]	-0.06 [-0.1 to -0.01]
Monaco	0.04 [0.03-0.05]	15.02 [11.7-18.98]	0.04 [0.03-0.05]	15.07 [11.66-19.1]	0 [-0.02 to 0.01]
Northern Mariana Islands	0.11 [0.08-0.14]	18.43 [14.27-23.62]	0.08 [0.07-0.1]	18.07 [14.04-22.72]	-0.07 [-0.09 to -0.05]
Palau	0.03 [0.02-0.04]	17.41 [13.62-22.02]	0.03 [0.02-0.04]	17.69 [13.93-22.32]	0.05 [0.03 to 0.06]
Guatemala	9.82 [7.41-12.61]	13.06 [10.04-16.7]	22.76 [17.38-29.28]	13.01 [10.12-16.57]	-0.02 [-0.03 to -0.01]
San Marino	0.04 [0.03-0.05]	14.65 [11.51-18.42]	0.04 [0.03-0.05]	14.55 [11.25-18.57]	-0.02 [-0.02 to -0.01]
Tokelau	0 [0-0]	17.03 [13.44-21.71]	0 [0-0]	17.25 [13.45-21.85]	0.05 [0.04 to 0.06]
Mali	10.92 [8.38-13.86]	14.62 [11.48-18.57]	31.7 [23.66-40.77]	14.53 [11.29-18.39]	-0.03 [-0.03 to -0.02]
South Sudan	8.02 [6.05-10.23]	14.12 [11.08-17.73]	12.53 [9.5-16.07]	14.07 [10.98-17.85]	0 [-0.01 to 0.01]
United States Virgin Islands	0.14 [0.11-0.17]	12.71 [9.73-16.2]	0.09 [0.07-0.11]	12.85 [9.86-16.47]	0.03 [0.03 to 0.04]
Denmark	7.61 [6.21-9.18]	14.2 [11.62-17.31]	11.18 [10.23-11.71]	21.28 [19.39-22.28]	1.85 [1.49 to 2.2]
Saint Kitts and Nevis	0.05 [0.04-0.07]	12.58 [9.75-15.92]	0.08 [0.06-0.1]	12.73 [9.86-16.17]	0.02 [0.02 to 0.02]
Nicaragua	4.97 [3.65-6.43]	13.31 [10.17-16.91]	9.77 [7.43-12.63]	13.3 [10.21-16.98]	-0.01 [-0.02 to 0]
Puerto Rico	4.76 [3.68-6.03]	12.77 [9.9-16.18]	3.75 [2.93-4.69]	12.79 [9.86-16.32]	0.02 [0.01 to 0.03]
Niue	0 [0-0]	17.36 [13.46-21.63]	0 [0-0]	17.45 [13.66-22.08]	0.04 [0.03 to 0.05]
Tuvalu	0.02 [0.01-0.02]	16.66 [13-21.15]	0.02 [0.02-0.03]	16.95 [13.1-21.22]	0.06 [0.05 to 0.06]
Sudan	26.98 [20.12-35.29]	13.88 [10.75-17.76]	65.01 [48.54-84.1]	13.78 [10.59-17.37]	-0.05 [-0.06 to -0.03]

## Sheet: ASPR
Country	1990		2021		1990-2021
	Prevalence cases	ASPR per 100,000	Prevalence cases	ASPR per 100,000	EAPC
	No. *102 (95% UI)	No. (95% UI)	No. *102 (95% UI)	No.(95% UI)	No. (95% CI)
China	35586.19 [30762.67-40809.68]	300.81 [260.98-343.19]	53224.3 [46370.03-60436.4]	312.36 [271.69-356.39]	0.07 [0.04 to 0.1]
Viet Nam	1741.28 [1326.1-2189.85]	306.26 [234.24-379.05]	3569.45 [2780.86-4418.48]	319.48 [249.9-395.68]	0.19 [0.17 to 0.21]
Thailand	1567.69 [1189.78-2015.91]	280.28 [216.2-353.83]	2348.79 [1861.13-2927.34]	288.98 [223.94-366.57]	0.15 [0.12 to 0.17]
Solomon Islands	6.23 [4.69-8]	261.4 [203.01-330.5]	15.33 [11.67-19.76]	259.51 [201.09-328.08]	-0.04 [-0.06 to -0.02]
Armenia	73.55 [56.41-94.23]	217.7 [168.26-277.18]	77 [60.65-96.93]	220.29 [170.76-279.37]	0.06 [0.05 to 0.07]
Kyrgyzstan	79.39 [61.58-101.72]	211.19 [164.13-266.44]	138.61 [106.43-177.68]	208.81 [162.23-265.38]	-0.03 [-0.05 to -0.01]
Kazakhstan	340.18 [263.25-437.41]	215.39 [166.94-274.21]	443.22 [347.17-564.39]	220.75 [173.13-279.94]	0.11 [0.09 to 0.13]
Georgia	128.09 [100.48-161.87]	218.35 [170.46-277.15]	88.79 [69.7-112.11]	218.04 [169.05-275.47]	0.03 [0 to 0.06]
Azerbaijan	145.38 [112.11-189.09]	217.23 [168.91-276.64]	270.71 [209.31-344.6]	220.74 [170.56-279.96]	0.1 [0.06 to 0.14]
Samoa	3.5 [2.65-4.5]	278.92 [214.13-351.59]	5.15 [3.95-6.52]	281.06 [217.03-352.77]	0.04 [0.03 to 0.04]
Micronesia (Federated States of)	2.03 [1.52-2.64]	266.01 [205.21-337.33]	2.66 [2.02-3.41]	265.56 [202.96-337.94]	0 [-0.01 to 0]
Papua New Guinea	88.77 [67.07-114.96]	271.49 [210.59-342.23]	254.22 [193.49-328.69]	273.43 [211.32-346.8]	0.01 [-0.01 to 0.02]
Serbia	236.05 [182.39-297.7]	219.61 [169.04-278.35]	235.04 [186.99-290.96]	220.34 [170.91-277.95]	0.03 [0.02 to 0.05]
Mongolia	33.81 [25.33-43.87]	206.21 [160.16-260.36]	72.63 [55.14-91.96]	213.46 [163.9-269.39]	0.13 [0.12 to 0.15]
Slovakia	124.09 [96.44-157.62]	220.93 [171.4-281.15]	150.99 [119.31-192.73]	225.78 [176.81-290.63]	0.08 [0.07 to 0.08]
Montenegro	14.45 [11.24-18.41]	219.87 [171.08-279.75]	15.98 [12.64-20]	221.14 [171.82-280.44]	0.04 [0.03 to 0.05]
Japan	4164.35 [3487.37-4875.72]	283.33 [236.55-333.33]	4093.99 [3480.29-4749.11]	279.02 [232.22-332.33]	0.11 [0 to 0.21]
Poland	909.84 [755.7-1083.51]	220.31 [182.9-262.26]	1059.94 [890-1244.91]	226.82 [188.66-270.46]	0.09 [0.09 to 0.1]
Brunei Darussalam	6.26 [4.71-8.21]	265.08 [209.74-341.89]	13.94 [10.99-17.58]	259.64 [206.53-324.95]	-0.04 [-0.05 to -0.04]
Ukraine	1200.57 [998.67-1437.1]	204.06 [168.74-244.24]	1079.08 [903.81-1268.58]	202.22 [168.14-240.23]	-0.01 [-0.03 to 0]
Czechia	258.69 [202.68-327.76]	225.99 [174.16-287.99]	291.12 [232.56-362.51]	228.86 [176.9-292.22]	0.03 [0.02 to 0.03]
Croatia	125.45 [98.14-158.59]	222.7 [172.55-284.45]	113.57 [89.4-141.36]	225.66 [174.53-285.33]	0.05 [0.04 to 0.05]
Russian Federation	3228.6 [2692.08-3830.77]	191.44 [158.97-228.1]	3587.74 [3019.05-4225.37]	207.01 [171.73-246.76]	0.38 [0.3 to 0.46]
Lithuania	81.61 [62.95-102.49]	203.35 [156.98-256.39]	67.48 [54.1-85.3]	209.51 [164.07-264.29]	0.1 [0.09 to 0.11]
Hungary	257.69 [202.25-324.79]	219.1 [170.24-279.03]	259.85 [207.81-322.82]	223.76 [173.26-284.04]	0.06 [0.05 to 0.06]
North Macedonia	45.74 [35.36-58.46]	218.99 [169.56-279.3]	60.37 [47.63-76.3]	221.22 [172.8-281.33]	0.03 [0.03 to 0.04]
Republic of Moldova	91.67 [70.69-116.23]	197.86 [152.8-250.5]	89.87 [70.77-112.85]	198.51 [154.4-249.5]	0.01 [-0.01 to 0.03]
Latvia	60.53 [47.15-76.83]	203.72 [158.8-260.39]	45.7 [36.65-56.43]	207.79 [160.53-263.33]	0.09 [0.08 to 0.1]
Romania	542.45 [420.85-687.05]	217.04 [167.13-276.78]	498.51 [393.44-622.64]	221.61 [174.31-277.76]	0.09 [0.07 to 0.1]
Uzbekistan	344.47 [265.24-449.14]	209.64 [163.45-265.56]	760.5 [582.11-968.18]	212.7 [164.22-269]	0.06 [0.04 to 0.07]
Bosnia and Herzegovina	103.88 [80.77-132.53]	212.37 [165.37-270.49]	88.25 [69.58-109.72]	221.61 [171.21-280.54]	0.14 [0.12 to 0.17]
Turkmenistan	62.34 [46.8-81.35]	213.59 [166.81-273.34]	114.73 [87.86-145.32]	219.69 [169.44-275.59]	0.11 [0.08 to 0.14]
Saint Lucia	2.46 [1.88-3.19]	224.46 [176.07-286.83]	4.88 [3.79-6.12]	227.24 [176.51-288.47]	0.02 [0.01 to 0.03]
Albania	64.99 [49.77-84.38]	216.51 [168.48-276.96]	68.49 [53.96-85.91]	221.34 [173.4-281.9]	0.08 [0.07 to 0.08]
Singapore	87.37 [67.5-112.6]	252.41 [196.59-320.42]	194.72 [152.46-243.79]	255.17 [200.39-322.59]	0.02 [0.01 to 0.02]
United States of America	10424.39 [8691.38-12318.97]	370.36 [308.78-437.53]	13323.89 [11269.97-15593.04]	354.43 [298.14-415.84]	-0.1 [-0.15 to -0.04]
Denmark	149.49 [125.1-177.63]	247.07 [205.26-295.2]	244.15 [217.94-267.62]	362.11 [322.98-394.8]	1.74 [1.41 to 2.08]
Bulgaria	213.28 [167.99-265.86]	215.35 [168.24-273.77]	180.57 [144.91-224.25]	218.27 [170.37-276.79]	0.04 [0.03 to 0.06]
Estonia	35.59 [28.14-44.77]	204.51 [159.86-258.41]	32.31 [25.77-40.92]	210.26 [163.64-269.16]	0.1 [0.09 to 0.11]
Timor-Leste	15.68 [11.92-20.16]	248.88 [194.97-311.39]	29.04 [21.98-37.18]	253.26 [195.33-318.96]	0.16 [0.12 to 0.19]
Philippines	1445.46 [1174.87-1726.95]	280.65 [233.27-333.64]	3195.58 [2630.09-3801.76]	284.73 [236.89-337.52]	0.09 [0.06 to 0.12]
Maldives	4.51 [3.42-5.86]	292.36 [228.23-366.88]	20.63 [15.65-26.32]	308.46 [237.95-390.33]	0.23 [0.19 to 0.27]
Sri Lanka	459.3 [353.36-585.53]	281 [217.13-354.73]	700.49 [547.36-877.82]	290.23 [225.3-366.69]	0.16 [0.12 to 0.19]
Fiji	18.89 [14.17-24.03]	283.39 [217.53-354.05]	26.93 [20.96-34.06]	287.05 [223.84-362.22]	0.04 [0.03 to 0.06]
Myanmar	891.32 [682.9-1143.48]	253.95 [197.56-319.8]	1555.74 [1207.54-1958.59]	269.19 [209.41-337.81]	0.28 [0.24 to 0.32]
Slovenia	50.22 [38.84-63.89]	224.42 [173.34-287.08]	56.93 [45.12-71.72]	228.75 [177.97-292.74]	0.05 [0.04 to 0.06]
Italy	1680.49 [1429.85-1954.24]	251.79 [212.09-295.32]	1862.99 [1603.15-2156.36]	251.9 [212.48-296.66]	0 [-0.01 to 0]
Iceland	7.07 [5.51-8.83]	268.87 [208.97-334.67]	10.85 [8.7-13.52]	269.02 [212.94-338.99]	0 [-0.01 to 0]
Cuba	260.19 [200.59-330.35]	230.73 [178.59-290.55]	311.51 [246.14-388]	228.78 [179.41-285.66]	0 [-0.02 to 0.02]
New Zealand	137.79 [113.84-163.06]	378.71 [312.87-448.38]	220.83 [186.95-259.36]	381.86 [319.64-450.34]	0.02 [0.01 to 0.03]
Jamaica	44.75 [34.31-57.02]	226.43 [175.41-285.45]	70.43 [54.56-88.81]	226.3 [175.34-284.91]	-0.01 [-0.02 to -0.01]
Belize	2.95 [2.24-3.85]	220.74 [172.68-280.31]	9.32 [7.25-11.77]	221.32 [173.02-277.39]	0 [-0.01 to 0]
Austria	240.09 [190.41-299.53]	265.94 [211.22-335.58]	294.77 [233.79-363.75]	266.03 [210.06-335.72]	0 [-0.01 to 0]
Grenada	1.53 [1.18-1.97]	222.24 [174.66-281.19]	2.62 [2.04-3.26]	227.87 [177.32-286.02]	0.08 [0.07 to 0.08]
Guyana	13.61 [10.31-17.68]	211.92 [165.34-268.14]	16.77 [13.24-21.21]	217.19 [172.2-273.53]	0.07 [0.06 to 0.07]
Tajikistan	84.17 [63.74-108.25]	211.8 [165.17-268.57]	196.74 [148.67-250.6]	208.44 [162.07-262.8]	-0.04 [-0.07 to -0.01]
Costa Rica	63.6 [48.82-82.52]	244.28 [193.17-308.11]	131.77 [103.25-166.6]	246.45 [192.7-311.86]	0.03 [0.02 to 0.04]
Belgium	307.97 [245.82-382.93]	265.03 [208.1-333.61]	358.44 [288.69-446.09]	264.11 [210.54-336.65]	-0.01 [-0.01 to 0]
Trinidad and Tobago	19.91 [17.73-22.42]	182.5 [162.02-205.53]	38.12 [30.53-46.96]	233.32 [183.83-286.77]	0.61 [0.39 to 0.83]
Colombia	675.45 [518.68-868.77]	240.12 [187.67-302.78]	1311.7 [1025.34-1663.33]	242 [189.15-307.48]	0.03 [0.02 to 0.04]
Andorra	1.79 [1.38-2.25]	273.82 [214.92-340.96]	3.11 [2.48-3.89]	271.42 [212.91-343.81]	-0.03 [-0.04 to -0.02]
Uruguay	88.55 [69.91-110.44]	277.75 [217.83-349.27]	105.43 [83.62-131.55]	278.69 [220.41-351.97]	0 [-0.02 to 0.01]
Saint Vincent and the Grenadines	1.93 [1.47-2.51]	220.85 [172.94-280.24]	2.84 [2.24-3.55]	223.99 [176.47-281.73]	0.05 [0.04 to 0.06]
Belarus	232.05 [178.8-292.21]	202.1 [154.91-255.59]	232 [181.98-289.56]	205.11 [157.88-260.44]	0.07 [0.05 to 0.08]
Australia	714.16 [657.28-769.38]	388.26 [357.6-418.49]	1128.64 [1038.75-1217.35]	388.26 [358.09-419.41]	0.01 [0 to 0.01]
Venezuela (Bolivarian Republic of)	383.27 [292.74-493.49]	243.05 [191.06-306.7]	694.16 [548.52-867.12]	239.03 [188.52-298.19]	-0.01 [-0.03 to 0]
Argentina	883.83 [688.3-1115.24]	277.33 [215.92-350.51]	1381.1 [1072.32-1728.05]	277.59 [215.91-348.36]	-0.01 [-0.01 to 0]
Nicaragua	62.58 [46.89-80.92]	235.72 [185.89-297.43]	155.4 [119.6-199.75]	235.76 [184.17-299.06]	0.01 [0 to 0.02]
United Kingdom	1587.55 [1361.51-1829.9]	244.89 [207.32-284.79]	1718.21 [1468.94-1991.69]	214.28 [180.74-250.43]	-0.33 [-0.47 to -0.19]
Barbados	6.77 [5.53-8.12]	261.71 [214.71-313.41]	8.88 [6.97-11.01]	248.17 [190.49-310.26]	-0.06 [-0.09 to -0.02]
Israel	126.32 [100.46-157.59]	271.97 [216.76-339.12]	258.04 [203.97-322.51]	266.62 [210.03-335.44]	-0.04 [-0.06 to -0.03]
Republic of Korea	1185.24 [904.46-1533.56]	257.35 [201.39-326.37]	1736.44 [1379.78-2149.84]	258.87 [203.3-324.92]	0.01 [0.01 to 0.02]
Malta	10.91 [8.6-13.72]	264.42 [208.5-334.14]	14.43 [11.48-17.9]	267.72 [210.46-335.98]	0.02 [0.01 to 0.03]
Dominican Republic	129.06 [97.2-167.42]	221.18 [171.57-278.39]	258.73 [200.61-329.23]	227.74 [178.23-288.08]	0.1 [0.09 to 0.11]
Sweden	281.31 [244.41-320.92]	278.14 [240.6-320.21]	338.89 [291.6-394.45]	273.42 [231.48-321.08]	-0.06 [-0.07 to -0.05]
Bahamas	5.56 [4.24-7.26]	233.08 [180.32-295.86]	10.18 [7.85-12.81]	230.51 [178.16-291.77]	-0.02 [-0.03 to -0.02]
Haiti	101.91 [78.92-131.55]	205.78 [161.65-260.26]	241.57 [185.25-309.66]	201.67 [158.59-254.15]	-0.07 [-0.08 to -0.06]
Panama	50.63 [39.33-65.04]	243.08 [190.94-307.09]	109.39 [84.69-138.59]	249.15 [192.77-316.16]	0.08 [0.07 to 0.1]
Peru	419.91 [322.03-542.61]	237.94 [185.35-302.17]	920.33 [713.9-1160.04]	242.5 [188.69-304.72]	0.07 [0.05 to 0.08]
Lebanon	66.67 [52.32-84.65]	250.21 [195.11-316.08]	156.39 [120.11-199.17]	250.49 [193.78-317.83]	0 [0 to 0.01]
Paraguay	76.43 [58.55-97.57]	240.2 [187.5-299.61]	175.71 [136.21-222.49]	242.72 [189.94-305.16]	0.02 [0.01 to 0.03]
Greece	312.13 [249.35-382.94]	263.78 [210.23-328.67]	327.57 [262.81-407.65]	262.73 [203.53-329.52]	-0.02 [-0.03 to -0.02]
Switzerland	223.89 [176.17-279.81]	272.73 [213.43-340.8]	298.38 [237.79-370.74]	271.04 [212.87-339.94]	-0.01 [-0.02 to 0]
Norway	130.59 [109.69-153.27]	273.88 [228.67-323.18]	175.58 [149.15-204.67]	274.25 [230.81-325.38]	0.01 [0.01 to 0.02]
Finland	164.72 [136.55-195.03]	277.6 [227.97-330.05]	174.15 [139.19-214.03]	263.17 [208.82-326.82]	-0.18 [-0.23 to -0.13]
Cyprus	21.77 [17.29-27.23]	265.24 [210.48-331.63]	45.33 [35.77-56.82]	265.8 [209.55-332.88]	-0.01 [-0.02 to 0]
Netherlands	657.67 [569.13-755.27]	380.36 [329.43-437.87]	747.34 [623.39-889.04]	364.86 [302.96-441.61]	-0.17 [-0.21 to -0.12]
Honduras	74.53 [56.73-95.21]	229.03 [180.57-287]	211.72 [162.63-269.32]	228.12 [179.46-286.02]	-0.02 [-0.02 to -0.01]
Luxembourg	12.36 [9.74-15.5]	269.27 [211.31-336.47]	21.92 [17.37-27.45]	271.58 [211.27-341.73]	0.03 [0.02 to 0.03]
Antigua and Barbuda	1.32 [1-1.71]	233.05 [179.67-297.62]	2.47 [1.92-3.12]	234.12 [180.95-295.93]	0.02 [0.01 to 0.03]
Ireland	115.19 [94.28-137.88]	323.25 [264.38-387.09]	182.83 [141.8-225.76]	322.51 [246.67-403.06]	0.13 [0.04 to 0.21]
Suriname	6.75 [5.65-7.86]	197.46 [167.18-231.54]	12.37 [10.52-14.54]	198.51 [169-233.35]	0.03 [0.02 to 0.04]
Bolivia (Plurinational State of)	113.82 [87.68-145.68]	230.18 [182.52-290.37]	273.64 [212.13-352.89]	233.83 [182.47-298.95]	0.04 [0.03 to 0.05]
Qatar	14.14 [10.49-18.6]	273.24 [213.72-349.05]	118.14 [88.15-154.82]	276.27 [212.05-354.74]	0.09 [0.07 to 0.1]
Egypt	1096.45 [838.81-1407.97]	240.16 [187.62-304.94]	2386.61 [1822.99-3039.33]	242.74 [187.98-305.36]	0.03 [0.03 to 0.04]
Spain	1126.95 [1065.83-1180.17]	264.13 [248.77-276.72]	1514.33 [1431.38-1592.01]	265.77 [249.9-278.89]	0.02 [0.01 to 0.02]
Türkiye	1230.13 [1011.06-1486.54]	243.88 [201.93-290.92]	2310.08 [1935.85-2738.17]	246.19 [205.15-293.8]	0.02 [0.01 to 0.03]
Portugal	288.9 [229.85-356.28]	258.38 [203.94-323.1]	341.78 [273.78-420.24]	260.31 [205.42-327.74]	0 [-0.01 to 0.01]
Bangladesh	2294.99 [1738.71-2932.77]	290.91 [225.82-365.54]	4759.78 [3651.3-6002.24]	285.29 [220.53-358.33]	-0.08 [-0.09 to -0.08]
France	1680.54 [1336.65-2090.82]	260.27 [205.29-325.53]	1976.66 [1588.68-2470.62]	259.46 [202.48-330.58]	-0.02 [-0.03 to -0.01]
Yemen	202.35 [153.72-262.57]	230.5 [178.1-292.64]	617.92 [472.21-804.37]	225.33 [176.32-287.01]	-0.06 [-0.07 to -0.04]
Afghanistan	154.03 [119.93-191.37]	221.31 [173.56-280.24]	491.99 [369.31-643.46]	218.33 [168.88-278.4]	-0.02 [-0.06 to 0.01]
Kuwait	47.34 [34.46-62.29]	268.32 [204.31-339.13]	165.61 [125.97-212.8]	265.73 [206.19-337.41]	-0.04 [-0.05 to -0.02]
Mexico	1679.05 [1366.18-2029.6]	247.28 [204.86-294.29]	3437.71 [2839.35-4102.45]	248.56 [205.58-296.67]	0.01 [0.01 to 0.02]
Bahrain	13.76 [10.16-18.2]	261.89 [205-334.29]	50.84 [38.31-64.85]	263 [202.71-332.55]	0.02 [0.01 to 0.02]
Jordan	66.9 [50.09-87.85]	249.47 [194.15-317.97]	306.8 [235.52-392.64]	248.82 [194.86-314.85]	-0.01 [-0.02 to 0]
Chile	356.46 [276.52-454.15]	278.16 [218.18-351.22]	610.24 [479.93-772.96]	281.45 [219.5-357.28]	0.04 [0.03 to 0.05]
Iran (Islamic Republic of)	1044.16 [850.19-1257.08]	248.75 [206.29-296.42]	2502.69 [2066.59-2966.35]	250.71 [207.03-297.11]	0.03 [0.02 to 0.03]
El Salvador	93.2 [71.42-119.32]	228.58 [179.62-287.14]	146.77 [114.74-185.72]	230.92 [181.04-291.79]	0.04 [0.03 to 0.04]
Brazil	3181.74 [2601.6-3825.15]	241 [199.86-286.74]	6071.71 [5044.38-7209.97]	243.37 [202.19-289.75]	0.04 [0.03 to 0.05]
Canada	893.21 [881.95-903.56]	287.97 [284.41-291.36]	1259.56 [1241.58-1278.04]	288.17 [284.43-291.67]	0 [0 to 0]
Guatemala	129.39 [98.97-167.4]	227.55 [178.58-288.65]	334.29 [259.09-427.66]	229.07 [180.83-288.28]	0.01 [0.01 to 0.02]
United Arab Emirates	56.51 [41-74.4]	275.86 [212.19-353.3]	394.13 [302.02-506.21]	265.87 [207.02-337.08]	-0.12 [-0.13 to -0.11]
Iraq	323.97 [241.07-417.05]	243.67 [188.79-308.36]	956.71 [729.94-1225.7]	244.12 [189.02-307.12]	0.04 [0.02 to 0.06]
Ecuador	192.11 [146.89-250.81]	237.39 [184.21-302.2]	433.46 [342.5-550.04]	238.35 [189.57-301.18]	0.03 [0.02 to 0.04]
Morocco	501.38 [380.56-647.27]	239.06 [186.32-303.98]	943.7 [732.74-1186.04]	239.86 [186.41-301.4]	0 [-0.01 to 0.01]
Palestine	33.55 [25.03-44.08]	243.27 [187.56-311.55]	109.84 [82.82-142.86]	243.22 [188.56-310.07]	-0.03 [-0.05 to -0.02]
Lao People's Democratic Republic	82.09 [61.29-105.27]	260.13 [198.67-329.35]	198.71 [152.03-249.96]	273.3 [212.26-340.14]	0.22 [0.19 to 0.26]
Cambodia	195.09 [147.81-250.16]	256.02 [197.19-321.16]	458.2 [345.75-587.45]	267.19 [202.81-338.15]	0.19 [0.15 to 0.23]
Malaysia	452.91 [343.53-589]	292.69 [226.99-370.59]	1058.11 [812.81-1361.44]	302.99 [233.52-387.34]	0.16 [0.13 to 0.19]
Indonesia	4520.63 [3679.08-5408.58]	278.85 [231.14-331.58]	8881.93 [7369.89-10540.8]	286.49 [238.1-339.27]	0.13 [0.1 to 0.17]
Taiwan (Province of China)	615.78 [476.99-773.94]	291.77 [230.54-362.27]	931.67 [736.5-1150.77]	310.3 [239.58-386.89]	0.14 [0.11 to 0.17]
Democratic People's Republic of Korea	568.2 [439.46-720.14]	273.55 [212.49-343.8]	826.45 [643.23-1038.93]	262.5 [204.38-330.74]	-0.17 [-0.18 to -0.15]
Libya	79.86 [59.54-103.46]	256.4 [196.52-323.54]	198.36 [151.76-253.46]	245.85 [188.86-312.4]	-0.15 [-0.17 to -0.12]
Dominica	1.39 [1.07-1.78]	224.12 [174.36-283.46]	1.7 [1.33-2.11]	225.23 [175.82-282.8]	0.02 [0.01 to 0.03]
Tunisia	173.88 [132.27-224.8]	246.77 [191.15-312.57]	328.93 [255.78-419.3]	247.31 [191.29-315.98]	0 [-0.01 to 0]
Saudi Arabia	328.39 [246.69-425.49]	256.78 [198.37-323.56]	1235.31 [941.3-1590.15]	256.72 [199.11-326.64]	0 [-0.01 to 0.01]
Nepal	424.31 [323.43-536.38]	284.05 [221.39-354.39]	829.08 [635.27-1044.91]	277.57 [215.13-345]	-0.1 [-0.11 to -0.09]
Bhutan	13.75 [10.42-17.58]	293.41 [226.56-369.17]	24.09 [18.31-30.59]	296.32 [229.94-372.69]	0.02 [0.02 to 0.02]
Pakistan	2388.94 [1969.97-2844.22]	295.01 [243.39-349.96]	6024.8 [4951.22-7243.17]	290.38 [240.87-344.82]	-0.08 [-0.08 to -0.07]
Central African Republic	41.34 [31.36-54]	203.85 [157.98-259.57]	86.38 [65.59-111.75]	199.29 [154.55-254.65]	-0.07 [-0.08 to -0.06]
India	20834.53 [17154.55-24735.28]	286.49 [238-336.77]	43731.83 [36390.71-51787.53]	296.22 [246.51-349.92]	0.13 [0.09 to 0.17]
Oman	43.3 [32.23-56.24]	256.75 [197.56-326.75]	146.59 [110.98-191.77]	258 [199.45-329.4]	0.02 [0.01 to 0.02]
Angola	163.74 [121.68-212.68]	218.91 [170.22-276.26]	521.67 [391.89-679.7]	223.96 [172.96-283.56]	0.12 [0.09 to 0.14]
Syrian Arab Republic	212.64 [159.61-275.53]	241.95 [186.9-306.3]	331.71 [262.11-417.37]	238.5 [185.97-302.7]	-0.05 [-0.06 to -0.03]
Gabon	17.46 [13.08-22.36]	231.28 [177.78-290.73]	37.47 [28.47-47.54]	231.71 [177.83-291.01]	0.01 [0 to 0.01]
Comoros	7.3 [5.51-9.47]	226.13 [176.33-285.82]	15.82 [12.29-20.53]	224.19 [176.23-288.35]	-0.02 [-0.02 to -0.01]
Burundi	83.04 [62.72-109.49]	212.07 [166.93-272.57]	205.58 [158.81-266.26]	206.6 [161.7-263.86]	-0.07 [-0.08 to -0.07]
Algeria	472.57 [359.19-603.49]	248.48 [195.62-311.92]	1132.33 [881.23-1442.17]	246.67 [193.01-312.21]	-0.02 [-0.02 to -0.01]
Congo	38.07 [29.06-49.03]	218.91 [169.82-274.2]	107.4 [83.67-137.5]	219.91 [173.85-279.04]	0.04 [0.03 to 0.06]
Germany	2352.39 [1888.44-2909.68]	243.43 [194.11-303.9]	2537.3 [2035.39-3125.53]	244.3 [192.46-309.41]	-0.01 [-0.03 to 0]
Equatorial Guinea	6.4 [4.95-8.3]	213.91 [167.26-271.07]	28.44 [21.57-36.79]	234.44 [182.37-297.44]	0.44 [0.36 to 0.52]
Democratic Republic of the Congo	579.84 [444.83-753.28]	215.14 [168.35-273.46]	1456.59 [1109.05-1870.83]	208.48 [161.09-260.7]	-0.1 [-0.13 to -0.06]
Malawi	142.85 [108.47-186.69]	207.72 [162.25-266.19]	302.57 [227.86-393.9]	206.77 [161.15-264.04]	0.01 [0 to 0.02]
Eritrea	51.27 [39.05-65.96]	212.99 [167.02-267.76]	121.41 [91.97-156.28]	214.82 [166.39-272.08]	0.02 [0 to 0.04]
Madagascar	184.28 [140.26-238.42]	218.32 [171.23-273.68]	492.24 [372.78-636.97]	217.68 [169.13-274.6]	0 [-0.01 to 0.01]
Kenya	338.32 [275.58-410.05]	222.05 [184.6-264.39]	942.16 [771.56-1134.36]	223.14 [185.7-265.81]	0.02 [0.01 to 0.02]
Ethiopia	762.63 [623.42-920.89]	218.9 [182.54-260.37]	1895.5 [1541.58-2295.67]	222.73 [184.02-265.41]	0.08 [0.06 to 0.09]
Djibouti	7.05 [5.29-9.16]	224.36 [174.7-282.3]	27.6 [21.18-35.38]	223.16 [174.25-280.99]	0 [-0.01 to 0.01]
Mozambique	194.22 [148.56-247.15]	201.55 [160.16-254.94]	455.85 [344.69-591.83]	208.21 [162.49-265.08]	0.14 [0.13 to 0.16]
Mauritius	31.63 [23.98-41.58]	289.29 [223.65-370.27]	44.82 [35.11-55.32]	297.12 [231.36-373.43]	0.13 [0.11 to 0.16]
Rwanda	107.51 [81.45-140.96]	214.38 [166.35-271.57]	244.83 [186.25-315.82]	216.56 [169.89-274.17]	0.08 [0.06 to 0.1]
United Republic of Tanzania	379.96 [287.13-493.26]	214.52 [169.07-271.8]	988.3 [762.49-1256.42]	217.99 [169.67-273.18]	0.08 [0.07 to 0.1]
Somalia	110.77 [84.16-144.61]	200.59 [157.3-256.1]	290.72 [218.98-374.19]	196.06 [152.11-248.66]	-0.07 [-0.08 to -0.06]
Seychelles	1.94 [1.47-2.5]	293.73 [226.97-372.49]	3.64 [2.84-4.63]	301.89 [233.92-386.11]	0.11 [0.09 to 0.14]
South Africa	713.08 [583.09-860.01]	227.34 [187.98-270.92]	1388.91 [1139.42-1667.6]	228.35 [190.17-273.31]	0.04 [0.03 to 0.05]
Kiribati	1.61 [1.21-2.09]	260.8 [199.98-330.73]	2.89 [2.21-3.67]	256.57 [197.84-325.81]	-0.05 [-0.06 to -0.04]
Marshall Islands	0.83 [0.63-1.07]	267.47 [206.66-339.63]	1.48 [1.13-1.9]	266.62 [204.97-337.11]	-0.01 [-0.02 to 0]
Tonga	2.07 [1.6-2.66]	282.09 [219.95-359.11]	2.58 [1.96-3.24]	283.93 [218.35-355.4]	0.02 [0.01 to 0.03]
Namibia	23 [17.47-29.54]	221.89 [173.38-280.49]	50.48 [38.1-64.71]	226.24 [174.11-287.11]	0.09 [0.08 to 0.1]
Zimbabwe	149.46 [111.05-196.57]	212.89 [164.77-272.73]	261.79 [197.83-334.84]	207.61 [161.86-263.73]	-0.12 [-0.15 to -0.09]
Eswatini	11.72 [8.83-15.16]	217.43 [167.93-277.92]	22.6 [17.07-29.36]	220.88 [171.08-279.18]	0.06 [0.05 to 0.07]
Zambia	112.22 [84.84-144.44]	213.41 [168.18-266.02]	326.4 [246.55-424.18]	217.31 [171.4-274.77]	0.1 [0.08 to 0.12]
Lesotho	23.12 [17.95-29.36]	203.73 [160.68-256.54]	35.28 [26.7-45.53]	209.16 [163.39-264.62]	0.1 [0.09 to 0.11]
Cameroon	167.94 [127.71-218.96]	228.55 [179.86-292.75]	557.15 [424.27-724.21]	226.55 [176.71-286.17]	-0.02 [-0.03 to -0.01]
Cabo Verde	5.76 [4.36-7.53]	239.41 [185.96-306.32]	14.41 [11.09-18.5]	240.85 [188.38-304.82]	0.03 [0.02 to 0.03]
Benin	73.47 [55.27-95.24]	228.87 [178.14-287.16]	225.05 [171.15-292.39]	229.89 [178.5-289.65]	0.01 [0 to 0.02]
Botswana	20.62 [15.77-26.64]	219.15 [170.95-277.74]	56.38 [43.51-72.43]	228.13 [179.36-288.15]	0.14 [0.12 to 0.15]
Chad	90.01 [69.49-117.04]	222.87 [174.65-282.02]	250.97 [190.55-325.02]	224.75 [175.71-283.57]	0.04 [0.04 to 0.05]
Uganda	234.49 [179.78-302.5]	207.4 [162.97-262.42]	640.61 [484.98-831.17]	212.94 [167.85-269.55]	0.1 [0.09 to 0.11]
Burkina Faso	140.31 [108.58-180.26]	222.34 [176.52-283.74]	365.64 [278.71-474.01]	223.39 [176.9-284.44]	0.01 [0 to 0.01]
Mali	135.62 [104.03-173.66]	222.54 [173.06-280.92]	364.25 [276.02-470.64]	226.36 [177.18-285.12]	0.05 [0.05 to 0.05]
Guinea-Bissau	15.19 [11.52-19.92]	220.91 [172.37-279.86]	34.76 [26.36-44.72]	221.07 [174.53-282.03]	-0.02 [-0.03 to -0.01]
Liberia	39.81 [29.95-52.1]	224.06 [172.76-286.52]	99.06 [75.83-127.05]	220.25 [171.04-278.02]	-0.02 [-0.04 to -0.01]
Guinea	99.49 [76.69-126.74]	226.68 [176.78-284.11]	220.8 [166.74-282.47]	226.01 [175.94-282.3]	-0.02 [-0.03 to 0]
Ghana	251.37 [188.77-323.31]	227.79 [175.87-287.27]	688.55 [519.4-887.53]	233.13 [181.22-295.36]	0.09 [0.08 to 0.1]
Côte d'Ivoire	195.98 [148.49-258.21]	225.57 [174.34-287.44]	510.09 [386.51-660.48]	226.54 [175.51-286.63]	-0.01 [-0.02 to 0]
Gambia	15.58 [11.76-20.06]	226.6 [176.43-284.5]	41.62 [31.5-53.4]	225.61 [175.7-282.71]	-0.01 [-0.02 to 0]
Sao Tome and Principe	1.91 [1.48-2.44]	235.28 [185.97-294.64]	4.5 [3.41-5.73]	236.01 [182.76-295.68]	0.01 [0.01 to 0.02]
Niger	117.51 [89.24-152.57]	222.51 [175.76-280.49]	341.51 [257.99-437.42]	221.8 [171.24-278.39]	-0.01 [-0.02 to 0]
Mauritania	34.7 [26.37-44.53]	233.24 [182.26-294.45]	79.1 [61.5-101.67]	235.69 [185.12-297.99]	0.03 [0.03 to 0.04]
Nigeria	1621.26 [1334.06-1945.19]	240.52 [200.53-286.28]	4221.66 [3453.18-5106.58]	248.73 [207.33-296.93]	0.15 [0.13 to 0.17]
Senegal	119.69 [90.76-153.93]	231.63 [180.81-291.27]	292.81 [223.38-377.37]	232.56 [182.72-294.1]	0.02 [0.01 to 0.02]
Togo	55.2 [41.23-70.99]	224.95 [176.74-281.05]	156.46 [119.3-199.65]	223.86 [173.28-280.14]	-0.02 [-0.02 to -0.01]
Sierra Leone	70.74 [54.7-91.88]	224.79 [176.34-283.97]	156.85 [116.67-202.83]	222.34 [170.16-278.07]	-0.04 [-0.05 to -0.03]
American Samoa	1.21 [0.91-1.56]	301.29 [230.44-378.27]	1.45 [1.12-1.81]	292.21 [223.19-367.78]	-0.08 [-0.09 to -0.07]
Vanuatu	3.05 [2.26-3.95]	267.13 [203.71-337.12]	7.26 [5.46-9.38]	265.15 [204.94-336.15]	-0.01 [-0.03 to 0]
Cook Islands	0.5 [0.38-0.63]	300.78 [228.53-376.6]	0.59 [0.46-0.73]	306.12 [235.53-385.58]	0.05 [0.04 to 0.06]
Bermuda	1.69 [1.3-2.17]	242.84 [187.73-308.01]	1.94 [1.52-2.44]	245.34 [190.62-310.65]	0.05 [0.04 to 0.06]
Guam	4.27 [3.22-5.57]	316.69 [244.19-403.18]	5.34 [4.18-6.68]	312.78 [241.27-398.78]	-0.03 [-0.04 to -0.02]
Greenland	2.05 [1.55-2.61]	332.26 [256.6-416.05]	2.15 [1.68-2.67]	331.14 [257.22-412.81]	0.07 [0.03 to 0.11]
Palau	0.43 [0.32-0.54]	288.81 [223.49-364.56]	0.65 [0.51-0.82]	293.72 [224.83-370.52]	0.04 [0.03 to 0.06]
Nauru	0.25 [0.19-0.32]	295.7 [228.74-375.64]	0.28 [0.21-0.35]	281.45 [215.73-353.99]	-0.15 [-0.24 to -0.06]
Niue	0.06 [0.04-0.07]	286.67 [221.4-359.63]	0.05 [0.04-0.06]	290.41 [223.15-368.02]	0.08 [0.06 to 0.09]
Monaco	1.1 [0.89-1.38]	283.96 [224.63-362.7]	1.34 [1.07-1.67]	284.99 [223.29-364.26]	-0.01 [-0.02 to 0.01]
Northern Mariana Islands	1.57 [1.17-2.05]	322.26 [244.76-409.92]	1.68 [1.31-2.09]	308.9 [236.55-389.76]	-0.16 [-0.18 to -0.13]
Puerto Rico	84.68 [66.25-107.23]	234.4 [183.66-296.18]	91.99 [73.52-114.87]	236.73 [185.65-304.1]	0.04 [0.03 to 0.05]
Tuvalu	0.22 [0.17-0.29]	262.87 [201.79-332.63]	0.32 [0.25-0.41]	270.35 [209.58-338.88]	0.08 [0.07 to 0.09]
San Marino	0.75 [0.59-0.94]	272.57 [214.44-344.89]	1.08 [0.86-1.34]	269.73 [210.46-339.49]	-0.04 [-0.04 to -0.03]
United States Virgin Islands	2.49 [1.93-3.17]	233.73 [181.84-296.64]	2.43 [1.93-3.01]	239.19 [186.95-302.96]	0.07 [0.05 to 0.09]
Tokelau	0.04 [0.03-0.05]	275.14 [212.88-344.95]	0.04 [0.03-0.05]	281.99 [216.14-361.56]	0.09 [0.08 to 0.11]
Saint Kitts and Nevis	0.8 [0.62-1.03]	226.77 [177.46-286.46]	1.69 [1.32-2.12]	233.36 [181.48-295.52]	0.08 [0.07 to 0.09]
South Sudan	93.24 [70.59-120.94]	224.18 [177.02-284.5]	153.38 [116.06-196.31]	218.19 [170.13-276.58]	-0.06 [-0.08 to -0.03]
Sudan	338.63 [255.93-437.26]	229.56 [175.49-290.8]	850.31 [643.04-1104.12]	231.44 [179.66-292.51]	0.02 [0.01 to 0.03]

## Sheet: ASDR
Country	1990		2021		1990-2021
	DALYs cases	ASDR per 100,000	DALYs cases	ASDR per 100,000	EAPC
	No. *102 (95% UI)	No. (95% UI)	No. *102 (95% UI)	No.(95% UI)	No. (95% CI)
Montenegro	9.31 [6.4-12.76]	141.67 [97.18-193.7]	10.14 [7.12-13.61]	141.57 [100.23-193.51]	0.04 [0.03 to 0.05]
Principality of Andorra	1.15 [0.81-1.56]	175.71 [124.07-237.86]	1.97 [1.41-2.64]	173.11 [123.47-235.2]	-0.04 [-0.05 to -0.03]
State of Kuwait	30.87 [20.94-43.53]	172.81 [121.11-237.17]	106.16 [72.73-146.24]	169.24 [116.74-231.15]	-0.08 [-0.1 to -0.06]
Republic of Yemen	128.52 [88.33-178.02]	145.22 [103.15-197.6]	394.29 [282.52-543.73]	142.58 [102.34-195.51]	-0.04 [-0.06 to -0.02]
Russian Federation	2039.51 [1503.43-2631.48]	121.27 [89.5-156.28]	2252.4 [1654.72-2878.14]	131.29 [97.23-168.51]	0.4 [0.32 to 0.49]
Republic of Italy	1063.25 [786.74-1360.09]	160.31 [117.86-205.62]	1173.86 [860.79-1492.8]	161.14 [119.53-206.72]	0.02 [0.02 to 0.03]
Republic of Ecuador	124.39 [86.48-172.66]	152.42 [106.37-211.96]	277.66 [196.14-382.31]	152.34 [107.39-208.75]	0.03 [0.01 to 0.04]
Republic of Chile	227.61 [161.19-311.81]	176.79 [124.81-240.53]	386.42 [274.16-525.24]	178.89 [126.12-242.12]	0.04 [0.03 to 0.05]
Republic of the Union of Myanmar	577.13 [399.04-799.13]	163.24 [113.76-222.31]	1006.78 [709.31-1389.99]	173.89 [122.71-239.61]	0.31 [0.27 to 0.36]
Republic of Tajikistan	54.78 [38.28-75.66]	136.75 [96.57-187.96]	127.51 [88.85-176.87]	134.25 [94.11-184.46]	-0.03 [-0.06 to 0]
Republic of Poland	577.65 [427.77-741.86]	140.17 [103.78-179.92]	670.86 [493.05-857.5]	145.23 [108.24-187.34]	0.12 [0.12 to 0.13]
Commonwealth of Dominica	0.9 [0.62-1.23]	144.05 [98.84-196.3]	1.08 [0.74-1.45]	143.9 [98.72-195.74]	0 [-0.01 to 0.01]
Republic of the Philippines	937.82 [694.46-1215.85]	180.41 [134.03-230.88]	2071.77 [1531.52-2657.65]	183.73 [136.85-234.82]	0.11 [0.08 to 0.14]
Lebanese Republic	42.42 [30.11-59.02]	158.78 [112.28-218.31]	98.98 [68.07-135.72]	158.25 [110.24-216.68]	0.01 [0 to 0.02]
Turkmenistan	40.33 [28.07-55.82]	137.04 [95.88-185.14]	73.97 [52.35-99.93]	141.23 [100.26-190.5]	0.13 [0.1 to 0.16]
Independent State of Samoa	2.28 [1.61-3.23]	179.85 [129.41-248.83]	3.32 [2.36-4.63]	180.43 [126.93-248.4]	0.02 [0.01 to 0.03]
Eastern Republic of Uruguay	56.6 [38.77-76.66]	178.12 [122.19-242.43]	66.76 [46.61-89.66]	177.53 [124.9-240.31]	-0.01 [-0.03 to 0]
Solomon Islands	4.06 [2.89-5.7]	168.54 [117.81-232.01]	9.95 [6.86-13.86]	167.08 [116.62-230.51]	-0.04 [-0.06 to -0.02]
Romania	344.75 [237.93-466.55]	138.48 [94.84-189.41]	315.79 [221.52-427.09]	142.2 [99.78-195.6]	0.12 [0.11 to 0.14]
Kingdom of Belgium	196.02 [139.1-263.15]	169.61 [120.45-228.95]	225.25 [152.6-296.33]	167.87 [116.47-226.54]	-0.01 [-0.03 to 0]
Dominican Republic	83.68 [58.57-115.88]	142.18 [101.07-193.16]	165.73 [114.46-227.29]	145.54 [100.67-198.11]	0.09 [0.08 to 0.1]
Republic of Malta	6.99 [4.8-9.42]	169.72 [118.2-229.1]	9.13 [6.45-12.27]	171.16 [121.21-229.76]	0.02 [0.01 to 0.03]
Grand Duchy of Luxembourg	7.85 [5.43-10.53]	171.59 [119.73-231.38]	13.93 [9.78-18.77]	173.53 [122.91-234.53]	0.04 [0.04 to 0.05]
State of Libya	51.75 [35.67-72.86]	164.76 [114.43-225.47]	126.45 [87.62-173.05]	156.09 [108.45-212.39]	-0.18 [-0.2 to -0.15]
Ukraine	758.6 [550.58-991.09]	129.77 [94.14-170.6]	676.72 [490.55-864.48]	128.25 [93.89-166.01]	0.01 [-0.02 to 0.03]
Republic of Uzbekistan	222.87 [155.65-307.83]	134.61 [94.41-183.29]	490.45 [345.31-671.84]	136.71 [96.23-185.63]	0.07 [0.05 to 0.09]
Democratic Republic of the Congo	363.13 [248.8-501.83]	133.52 [91.82-180.53]	926.51 [638.24-1276.6]	131.37 [92.48-177.14]	-0.03 [-0.07 to 0.01]
Republic of Austria	152.77 [107.67-209.44]	170.05 [119.82-235.04]	186.48 [132.41-248.26]	169.98 [120.07-229.08]	0 [0 to 0.01]
Republic of Serbia	151.39 [104.78-206.7]	141.33 [97.62-194.36]	149.45 [105.37-201.98]	141.66 [99.51-193.55]	0.04 [0.02 to 0.06]
Democratic Socialist Republic of Sri Lanka	298.02 [210.3-417.48]	181.14 [128.2-250.82]	448.41 [314.42-610.27]	186.59 [131.49-254.84]	0.17 [0.13 to 0.2]
Republic of Mauritius	20.51 [13.96-28.59]	186.19 [128.45-256.05]	28.56 [20.58-38.84]	190.69 [137.12-262.44]	0.13 [0.1 to 0.15]
Kingdom of Thailand	1015.95 [701.69-1412.57]	180.28 [125.62-245.94]	1507.33 [1060.24-2063.05]	187.09 [131.99-256.12]	0.17 [0.15 to 0.2]
Republic of South Africa	454.09 [332.37-583.93]	143.6 [106.85-184.97]	865.35 [640.68-1112.95]	141.77 [105.17-181.78]	-0.01 [-0.03 to 0]
Kingdom of the Netherlands	421.75 [308.59-534.89]	244.44 [179.12-309.94]	473.29 [346.44-613.56]	233.55 [169.99-304.99]	-0.17 [-0.22 to -0.12]
Republic of the Congo	24.21 [17.41-33.41]	137.99 [97.23-186.12]	68.14 [47.58-92.7]	138.55 [97.7-187.63]	0.06 [0.03 to 0.08]
Republic of Guinea	63.73 [44.59-87.7]	144.49 [100.02-196.64]	141.82 [99.52-195.79]	143.81 [101.76-196.72]	-0.01 [-0.02 to 0.01]
Kingdom of Tonga	1.35 [0.95-1.88]	182.81 [127.58-250.14]	1.66 [1.21-2.25]	182.66 [131.96-245.66]	0 [-0.01 to 0.01]
Brunei Darussalam	4.09 [2.87-5.72]	171.17 [122.55-236.2]	9.05 [6.36-12.52]	167.77 [118.5-230.57]	-0.04 [-0.05 to -0.03]
Slovak Republic	79.29 [56.03-109.27]	141.36 [99.89-195.87]	95.63 [67.29-130.22]	144.59 [100.24-197.45]	0.1 [0.09 to 0.11]
Kingdom of Norway	82.69 [61.34-104.68]	174.41 [129.23-222.02]	111.28 [82.67-140.59]	175.28 [130.43-223.41]	0.04 [0.03 to 0.05]
Greenland	1.31 [0.92-1.8]	210.46 [148.77-284.5]	1.36 [0.97-1.82]	209.62 [149.26-281.77]	0.09 [0.04 to 0.13]
Republic of Malawi	90.78 [62.35-124.13]	130.9 [91.33-179.25]	194.41 [135.23-266.14]	131.54 [93.41-182.2]	0.07 [0.05 to 0.08]
United States of America	6607.39 [4899.84-8415.32]	235.03 [173.66-299.91]	8245.52 [6176.97-10408.24]	221.4 [164.64-281.52]	-0.13 [-0.19 to -0.07]
Republic of Namibia	14.75 [10.19-20.46]	141.24 [97.49-191.07]	31.99 [22.43-44]	142.34 [100.73-194.21]	0.07 [0.05 to 0.09]
Republic of Guyana	8.68 [6.07-12.24]	133.69 [94.05-182.85]	10.54 [7.34-14.52]	136.12 [94.43-186.58]	0.05 [0.04 to 0.06]
Republic of Slovenia	31.92 [22.41-43.9]	143.05 [99.8-197.91]	35.95 [24.82-49.02]	146.68 [102.25-200.95]	0.07 [0.06 to 0.07]
Central African Republic	25.82 [18.25-36.11]	126.24 [87.41-172.63]	54.61 [37.51-75.9]	124.8 [85.12-171.28]	-0.02 [-0.03 to -0.01]
Tokelau	0.02 [0.02-0.03]	177.81 [127.59-241.92]	0.02 [0.02-0.03]	181.07 [129.8-246.07]	0.09 [0.07 to 0.1]
Republic of Finland	104.31 [75.82-135.72]	176.59 [128.34-230.84]	109.36 [76.63-146.17]	167.62 [115.54-226.57]	-0.17 [-0.22 to -0.13]
People's Republic of China	23291.87 [17631.56-29151.9]	195.67 [147.78-244.07]	34458.45 [25724.95-43067.68]	203.88 [152.53-255.67]	0.08 [0.06 to 0.11]
Republic of Ghana	161.16 [112.23-222.55]	144.89 [101.97-198.53]	442.61 [302.66-611.97]	148.63 [102.67-201.84]	0.11 [0.1 to 0.12]
Republic of Cyprus	13.95 [9.78-18.83]	170.07 [119.06-229.49]	28.96 [20.19-38.73]	170.57 [119.34-230.09]	-0.01 [-0.01 to 0]
Republic of Equatorial Guinea	4.01 [2.87-5.51]	133.13 [95.15-181.14]	18.16 [12.69-25.34]	147.52 [103.84-199.16]	0.48 [0.39 to 0.57]
Republic of El Salvador	59.47 [41.68-82.31]	145.03 [101.59-198.21]	93.64 [67.46-126.35]	147.05 [104.52-198.07]	0.06 [0.05 to 0.07]
Japan	2688.04 [1986.22-3443.19]	183.66 [136.65-236.57]	2617.24 [1926.39-3299.75]	181.14 [134.29-232.07]	0.11 [0.01 to 0.21]
Grenada	0.99 [0.69-1.35]	142.59 [99.81-194.06]	1.67 [1.18-2.24]	145.34 [101.77-196.04]	0.07 [0.06 to 0.08]
People's Democratic Republic of Algeria	304.7 [213.06-424.1]	158.86 [110.76-215.43]	725.13 [515.98-1007.03]	157.6 [112.69-217.68]	-0.02 [-0.02 to -0.01]
Republic of Bulgaria	135.67 [93.97-183.62]	137.93 [96.2-189.86]	113.72 [77.84-152.31]	139.66 [96.59-191.71]	0.06 [0.05 to 0.07]
Republic of Colombia	435.03 [293.26-602.38]	153.42 [106.41-210.61]	839.86 [592.15-1164.85]	155 [108.87-215.38]	0.04 [0.03 to 0.05]
Republic of Korea	765.86 [541.16-1059.95]	165.19 [117.01-227.06]	1111.95 [776.17-1517.22]	167.37 [114.46-230.94]	0.03 [0.02 to 0.04]
American Samoa	0.79 [0.55-1.11]	194.2 [136.35-267.42]	0.92 [0.65-1.25]	186.35 [131.43-252.77]	-0.11 [-0.12 to -0.09]
Kingdom of Spain	718.04 [540.28-861.13]	169.05 [127.53-203.1]	959.58 [728.52-1160.33]	170.29 [130.39-207.74]	0.02 [0.01 to 0.03]
Republic of Armenia	47.49 [33.74-64.51]	140.02 [99.04-187.93]	49.36 [34.35-66.44]	141.98 [98.27-193.16]	0.08 [0.07 to 0.09]
Palestine	21.55 [15.16-29.84]	154.95 [109.03-210.02]	69.99 [49.73-97.34]	153.58 [109.15-210.65]	-0.05 [-0.07 to -0.03]
Kingdom of Denmark	94.7 [68.54-124.95]	157.37 [114.23-207.52]	154.47 [116.75-188.74]	231.39 [172.97-282.75]	1.77 [1.44 to 2.11]
State of Qatar	9.22 [6.23-13.03]	175.51 [123.17-244.39]	76.65 [51-108.97]	176.52 [119.92-247.32]	0.09 [0.06 to 0.11]
Republic of Mozambique	122.5 [85.58-166.18]	126.32 [87.64-171.47]	286.39 [201.79-397.95]	129.44 [90.19-175.42]	0.14 [0.12 to 0.17]
Federal Republic of Germany	1488.43 [1057.16-1998.77]	154.84 [109.68-208.6]	1590.31 [1133.54-2101.22]	155.11 [111.22-207.98]	-0.02 [-0.03 to 0]
Kingdom of Eswatini	7.57 [5.3-10.54]	139 [96.44-190.9]	14.15 [9.75-19.42]	136.74 [95.63-186.22]	-0.04 [-0.06 to -0.02]
Republic of Croatia	80.29 [57.47-108.25]	143.1 [101.93-195.37]	71.77 [50.24-96.11]	144.85 [101.51-198.84]	0.06 [0.05 to 0.06]
Kingdom of Saudi Arabia	212.57 [145.41-294.73]	164.03 [114.77-224.6]	792.83 [542.48-1108.28]	163.17 [114.14-224.14]	-0.01 [-0.03 to 0]
Democratic Republic of Timor-Leste	10.09 [7.05-14.19]	158.8 [112.08-219.27]	18.78 [13.26-26.25]	162.49 [114-222.89]	0.2 [0.15 to 0.25]
Kingdom of Sweden	178.27 [130.11-224.61]	177.69 [129.13-223.98]	214.13 [154.46-273.84]	174.7 [129.3-225.04]	-0.06 [-0.07 to -0.05]
Kingdom of Lesotho	14.8 [10.47-20.16]	129.7 [91.22-175.08]	21.96 [15.49-30.47]	129.04 [90.79-175.43]	0 [-0.01 to 0.01]
Saint Lucia	1.58 [1.09-2.2]	143.22 [99.79-194.52]	3.1 [2.17-4.27]	144.95 [102.82-201.03]	0.03 [0.02 to 0.04]
Federal Democratic Republic of Nepal	269.3 [186.09-366.41]	178.8 [125.22-240.43]	526.64 [373.21-722.39]	175.31 [123.7-240.1]	-0.08 [-0.1 to -0.06]
Republic of Albania	41.92 [29.15-58.19]	138.75 [97.13-189.22]	43.59 [30.24-59.11]	142.1 [98.39-193.31]	0.1 [0.09 to 0.11]
Republic of Madagascar	118.15 [80.75-164.43]	138.89 [95.83-192]	316.52 [222.08-443.54]	138.79 [97.28-189.41]	0.03 [0.02 to 0.04]
United States Virgin Islands	1.6 [1.14-2.2]	149.88 [107.17-206.45]	1.52 [1.08-2.05]	152.23 [107.28-210.14]	0.04 [0.02 to 0.07]
Puerto Rico	54.46 [38.55-74.49]	150.68 [106.4-206.59]	57.96 [40.09-77.18]	151.38 [105.49-205.06]	0.04 [0.02 to 0.05]
Republic of the Gambia	10.03 [7-14.07]	144.48 [102.15-197.79]	26.66 [18.43-36.77]	143.05 [99.64-196.42]	-0.02 [-0.03 to -0.01]
Union of the Comoros	4.69 [3.23-6.54]	144.2 [99.91-199.43]	10.18 [7.1-14]	143.62 [101.1-197.2]	0.02 [0.01 to 0.03]
Republic of Belarus	147.46 [105.02-201.03]	128.9 [91.11-177.24]	146.57 [103.38-194.42]	130.94 [91.44-175.78]	0.08 [0.06 to 0.1]
Republic of Guinea-Bissau	9.69 [6.73-13.39]	139.57 [97.14-188.05]	22.28 [15.62-30.76]	140.13 [98.65-189.85]	0 [-0.01 to 0.01]
Republic of Honduras	48.15 [33.93-66.57]	146.69 [103.49-199.61]	135.42 [94.44-185.67]	144.79 [101.35-195.13]	-0.03 [-0.04 to -0.02]
Republic of Haiti	64.58 [43.83-88.5]	129.53 [88.59-177.47]	153.57 [110.21-211.44]	127.21 [90.21-173.49]	-0.04 [-0.05 to -0.04]
Czech Republic	164.08 [115.12-223.36]	144.05 [100.66-198.42]	183.63 [128.32-246.9]	146.44 [102.75-201.14]	0.04 [0.03 to 0.04]
Cook Islands	0.33 [0.23-0.46]	194.67 [136.03-268.03]	0.37 [0.27-0.5]	195.57 [137.22-267.66]	0.02 [0.01 to 0.04]
Swiss Confederation	141.42 [100.93-190.19]	172.93 [123.77-232.72]	187.94 [128.92-249.28]	172.47 [118.52-232.61]	0.01 [0 to 0.02]
Republic of Rwanda	69.05 [47.76-96.16]	136.44 [96.89-188.24]	157.26 [109.48-217.07]	137.9 [95.05-185.58]	0.1 [0.07 to 0.14]
Republic of Estonia	22.54 [15.74-30.78]	130.13 [90.36-176.62]	20.42 [14.1-27.78]	134.58 [93.55-185.01]	0.13 [0.11 to 0.14]
Kingdom of Morocco	321.64 [224.5-444.8]	152.31 [108.19-207.92]	597.45 [417.89-821.09]	151.73 [106.42-208.61]	-0.01 [-0.03 to 0]
French Republic	1064.8 [738.97-1413.21]	165.58 [114.48-221.15]	1243.42 [866.98-1646.39]	165.09 [115.78-224.03]	-0.02 [-0.02 to -0.01]
Georgia	82.57 [57.82-114.04]	141.01 [98.7-194.7]	56.22 [39.06-77]	139.4 [97.95-192.95]	0.02 [-0.01 to 0.05]
Arab Republic of Egypt	707.79 [494.66-978.95]	153.97 [107.97-209.73]	1534.69 [1096.72-2110.69]	155.18 [110.19-211.67]	0.04 [0.03 to 0.05]
Islamic Republic of Pakistan	1535.36 [1142.69-1988.32]	188.12 [139.32-242.62]	3859.32 [2871.5-5014.93]	184.26 [137.44-238.69]	-0.08 [-0.09 to -0.07]
Syrian Arab Republic	137.12 [93.74-190.48]	154.7 [108.61-208.11]	209.55 [147.66-286.7]	150.63 [106.88-204.91]	-0.08 [-0.1 to -0.05]
Burkina Faso	89.23 [62.7-122.91]	140.49 [98.09-191.81]	236.62 [166.18-323.87]	143.29 [100.35-195.07]	0.07 [0.06 to 0.07]
Republic of Iceland	4.53 [3.16-6.21]	172.19 [120.04-235.92]	6.92 [4.73-9.37]	172.59 [118.3-236.8]	0 [-0.01 to 0.01]
Republic of Kiribati	1.04 [0.73-1.45]	165.83 [117.16-226.18]	1.86 [1.29-2.51]	164.06 [113.87-219.56]	-0.02 [-0.03 to -0.01]
Islamic Republic of Afghanistan	96.23 [68.42-129.73]	137.81 [97.87-185.29]	310.57 [216.91-434.93]	135.78 [96.75-187.94]	0 [-0.05 to 0.04]
United Kingdom of Great Britain and Northern Ireland	1005.5 [746.68-1269.89]	155.91 [115.27-198.07]	1079.87 [794.59-1364.07]	135.94 [100.05-173.08]	-0.34 [-0.48 to -0.19]
Republic of Azerbaijan	94.12 [64.91-130.04]	139.88 [94.17-192.47]	174.49 [121.96-241.83]	142.23 [100.17-196.67]	0.11 [0.07 to 0.15]
Canada	573.59 [434.99-684.29]	185.07 [140.21-220.79]	797.15 [602.08-952.98]	184.22 [139.65-220.83]	-0.01 [-0.01 to -0.01]
Republic of the Niger	75.35 [52.27-104.01]	141.45 [98.32-191.65]	221.12 [155.88-304.98]	142 [101.51-192.7]	0.02 [0.01 to 0.03]
United Republic of Tanzania	240.16 [166.82-335.56]	134.65 [95.21-183.8]	633.4 [447.23-874.49]	138.53 [97.36-188.59]	0.15 [0.13 to 0.16]
Republic of San Marino	0.48 [0.33-0.64]	174.98 [119.08-234.76]	0.68 [0.48-0.92]	172.11 [118.32-235.76]	-0.05 [-0.06 to -0.04]
Republic of Suriname	4.35 [3.15-5.65]	126.49 [91.16-164.02]	7.8 [5.72-9.89]	125.54 [92.05-159.5]	0 [-0.01 to 0.02]
Socialist Republic of Viet Nam	1139.6 [789.78-1555.4]	199.16 [138.3-270.05]	2335.06 [1636.05-3182.09]	209 [148.09-283.33]	0.21 [0.19 to 0.23]
Federal Republic of Somalia	70.94 [49.86-99.3]	127.27 [88.82-173.65]	187.2 [131.79-258.83]	124.77 [88.99-168.39]	-0.05 [-0.06 to -0.04]
State of Eritrea	32.45 [22.71-44.64]	133.91 [94.03-183.73]	77.83 [52.71-106.82]	136.19 [94.24-186.85]	0.07 [0.05 to 0.08]
Republic of Lithuania	51.85 [36.8-71.07]	129.62 [91.55-177]	42.24 [29.94-57.72]	133.11 [93.28-183.8]	0.11 [0.1 to 0.13]
Portuguese Republic	182.17 [129.19-247.6]	163.67 [115.93-224.63]	214.45 [150.8-280]	165.37 [116.55-220.81]	0.02 [0 to 0.03]
Jamaica	29.01 [20.05-40.23]	146.12 [100.49-197.97]	45.24 [31.41-61.07]	145.29 [100.14-196.15]	-0.02 [-0.02 to -0.01]
Federated States of Micronesia	1.32 [0.93-1.85]	171.17 [120.04-234.7]	1.72 [1.21-2.37]	170.52 [119.84-233.15]	-0.01 [-0.02 to 0]
Republic of Cabo Verde	3.71 [2.66-5.12]	153.36 [106.38-206.42]	9.25 [6.54-12.47]	153.91 [109.85-206.31]	0.03 [0.02 to 0.04]
Ireland	73.37 [53.08-95.12]	206.19 [149.22-267.34]	115.45 [81.02-154.54]	205.04 [144.29-276.5]	0.12 [0.04 to 0.21]
Kingdom of Bhutan	8.88 [6.12-12.31]	187.43 [129.7-250.93]	15.56 [10.82-21.26]	190.33 [134.9-257.92]	0.04 [0.03 to 0.05]
Sultanate of Oman	28.1 [19.37-38.96]	164.55 [115.57-225.43]	95.03 [65.72-129.62]	165.36 [115.57-223]	0.02 [0.01 to 0.03]
New Zealand	87.13 [65.05-112.03]	239.65 [178.85-307.93]	139.88 [105.16-178.38]	243.41 [181.92-311.89]	0.04 [0.03 to 0.05]
Republic of Tunisia	112.17 [78.23-154.79]	158.17 [109.82-215.5]	207.91 [146.19-284.67]	156.68 [111.97-216.91]	-0.02 [-0.03 to -0.01]
Guam	2.8 [1.98-3.92]	205.89 [145.55-283.58]	3.43 [2.49-4.65]	201.85 [146.46-273.9]	-0.04 [-0.05 to -0.03]
Democratic Republic of Sao Tome and Principe	1.23 [0.86-1.7]	151.23 [102.79-205.61]	2.92 [2.06-3.99]	151.84 [107.65-207.02]	0.02 [0.01 to 0.03]
Gabonese Republic	11.11 [7.87-15.35]	146.2 [103.6-199.48]	23.7 [16.44-32.81]	145.6 [100.82-200.12]	0.02 [0.01 to 0.02]
Republic of Zambia	71.61 [50.12-99.54]	134.99 [94.74-183.21]	208.5 [148.1-289.87]	137.25 [97.67-187.61]	0.12 [0.09 to 0.15]
Republic of Fiji	12.27 [8.6-17.02]	182.34 [127.68-246.88]	17.29 [11.99-23.71]	183.94 [127.67-251.9]	0.05 [0.04 to 0.06]
Northern Mariana Islands	1.03 [0.72-1.46]	208.91 [146.71-289.65]	1.08 [0.77-1.47]	199.2 [140.5-274.5]	-0.16 [-0.18 to -0.13]
Togolese Republic	35.37 [24.75-49.33]	142.72 [101.17-197.04]	100.66 [70.56-138.02]	142.95 [99.97-193.28]	0.01 [0 to 0.02]
Republic of Cuba	168 [117.47-233.94]	148.62 [103.47-204.14]	197.97 [140.79-267.87]	146.75 [104.23-199.36]	0 [-0.02 to 0.03]
Republic of Maldives	2.93 [2.06-4.11]	188.52 [134.05-258.58]	13.52 [9.47-19]	200.74 [143.69-277.15]	0.27 [0.22 to 0.31]
People's Republic of Bangladesh	1473.76 [1022.81-2014.9]	184.91 [129.66-248.65]	3039.03 [2136.72-4190.1]	181.55 [127.73-250.72]	-0.07 [-0.08 to -0.06]
Republic of Liberia	24.85 [17.79-34.1]	138.94 [99.35-186.43]	62.41 [43.12-86.26]	137.28 [95.08-185.85]	0.01 [-0.01 to 0.03]
Republic of Latvia	38.25 [26.65-51.87]	129.49 [90.31-176.12]	28.73 [20.02-39.33]	132.61 [92.86-182.85]	0.13 [0.11 to 0.14]
Argentine Republic	565.43 [392.03-760.69]	177.48 [123.12-238.58]	877.85 [605.79-1180.96]	176.76 [121.75-238.35]	-0.01 [-0.02 to 0]
Tuvalu	0.15 [0.1-0.2]	169.63 [120.27-233.1]	0.21 [0.15-0.28]	174.61 [121.92-236.23]	0.11 [0.1 to 0.11]
Republic of Uganda	148.29 [104.48-204.7]	130.03 [90.01-177.79]	410.92 [285.5-574.73]	134.98 [95.67-185.7]	0.16 [0.14 to 0.17]
Republic of Zimbabwe	95.82 [66.2-133.28]	135.36 [92.41-184.48]	167.11 [116.64-233.1]	131.21 [91.44-183.22]	-0.12 [-0.14 to -0.09]
Republic of Seychelles	1.27 [0.9-1.77]	191 [135.87-263.98]	2.35 [1.68-3.25]	195.2 [140.99-271.3]	0.11 [0.08 to 0.14]
Principality of Monaco	0.7 [0.48-0.94]	181.96 [123.68-247.84]	0.84 [0.59-1.1]	181.74 [127.11-243.38]	-0.02 [-0.03 to 0]
United Mexican States	1078.76 [806.11-1398.51]	157.22 [116.59-202.94]	2186.31 [1626.71-2815.93]	157.99 [117.62-203.56]	0.01 [0 to 0.02]
Bermuda	1.09 [0.75-1.48]	156.65 [107.15-210.95]	1.24 [0.85-1.67]	158.38 [111.49-215.68]	0.05 [0.04 to 0.06]
Saint Kitts and Nevis	0.51 [0.36-0.71]	144.7 [99.39-198.24]	1.07 [0.74-1.46]	148.56 [104.82-203.5]	0.08 [0.07 to 0.09]
United Arab Emirates	36.9 [25.23-52.06]	177.21 [125.73-242.07]	254.01 [171.34-348.35]	170.29 [118.91-235.62]	-0.12 [-0.13 to -0.11]
Republic of Mali	86.78 [60.83-118.71]	141.49 [98.35-192.43]	233.82 [159.72-324.69]	143.82 [100.29-196.6]	0.07 [0.06 to 0.08]
Federal Republic of Nigeria	1031.76 [753.11-1330.26]	151.94 [111.79-196.24]	2708.55 [2002.86-3476.19]	158.09 [117.46-203.47]	0.19 [0.16 to 0.21]
Republic of Trinidad and Tobago	12.81 [9.5-16.42]	116.72 [85.06-149.61]	24.07 [16.76-32.19]	148.18 [104.07-200.51]	0.59 [0.37 to 0.81]
Saint Vincent and the Grenadines	1.24 [0.84-1.73]	141.39 [98.14-191.78]	1.8 [1.24-2.41]	142.69 [98.17-193.02]	0.04 [0.03 to 0.05]
Islamic Republic of Mauritania	22.36 [15.57-31.04]	149.14 [103.9-202.78]	51.09 [36.24-70.28]	151.1 [106.24-203.74]	0.05 [0.04 to 0.05]
Barbados	4.36 [3.13-5.8]	168.63 [120.99-222.83]	5.62 [3.9-7.52]	158.62 [110.54-215.68]	-0.07 [-0.1 to -0.03]
State of Israel	81.29 [57.85-108.49]	174.98 [124.3-233.37]	164.84 [115.19-221.33]	170.95 [119.31-230.23]	-0.04 [-0.06 to -0.02]
Republic of Botswana	13.22 [9.37-18.26]	139.26 [98.52-191.06]	35.49 [24.39-49.58]	142.56 [98.75-197.82]	0.11 [0.09 to 0.13]
Republic of Indonesia	2948.63 [2179.75-3824.98]	180.41 [133.44-230.69]	5780.68 [4293.88-7310.17]	186.05 [138.8-235.11]	0.16 [0.12 to 0.19]
Hellenic Republic	198.43 [138.68-270.13]	168.59 [118.12-230.36]	205.99 [144.86-271.44]	167.2 [117.55-227.51]	-0.02 [-0.03 to -0.01]
Republic of Panama	32.78 [22.88-45.1]	156.37 [109.38-211.38]	69.98 [49.49-95.74]	159.41 [112.62-218.07]	0.07 [0.05 to 0.08]
Republic of Burundi	53.22 [37.67-74.38]	134.81 [94.86-185.56]	132.14 [91.41-182.63]	131.53 [93.2-180.67]	-0.07 [-0.08 to -0.06]
Republic of Niue	0.04 [0.03-0.05]	184.68 [130.7-255.17]	0.03 [0.02-0.05]	185.95 [131.65-256.02]	0.06 [0.05 to 0.07]
Republic of Benin	46.74 [33.57-64.45]	144.3 [102.83-195.01]	144.63 [101.65-199.26]	146.24 [101.63-200.49]	0.04 [0.03 to 0.05]
Republic of Turkey	795.88 [587.12-1037.92]	156.82 [115.86-203.59]	1474.41 [1090.38-1919.1]	157.39 [116.54-204.67]	0.01 [0.01 to 0.02]
Republic of the Marshall Islands	0.54 [0.37-0.75]	171.93 [122.63-232.91]	0.95 [0.67-1.32]	170.25 [120.1-233.71]	-0.03 [-0.05 to -0.02]
Republic of India	13254.94 [9823.26-17051.83]	180.74 [133.57-231.61]	27816.59 [20737.29-35934.45]	187.66 [140.05-241.67]	0.16 [0.12 to 0.19]
Federal Democratic Republic of Ethiopia	486.87 [359.73-632.9]	138.42 [103.23-176.34]	1219.56 [899.22-1576.46]	141.78 [104.33-182.66]	0.12 [0.1 to 0.14]
Hungary	162.88 [112.06-221.61]	139.44 [95.82-190.79]	164 [116.57-219.47]	143.28 [101.85-193.81]	0.09 [0.08 to 0.1]
Malaysia	294.98 [207.9-421.96]	189.04 [133.04-266.36]	687.63 [493.15-964.59]	196.25 [141.23-272.62]	0.17 [0.14 to 0.2]
Republic of Palau	0.28 [0.2-0.39]	186.33 [131.77-256.52]	0.41 [0.29-0.56]	188.14 [132.81-257.17]	0.02 [0 to 0.04]
Republic of Chad	57.37 [40.75-79.58]	141.09 [99.27-191.76]	160.92 [111.72-222.95]	142.48 [100.96-196.95]	0.06 [0.05 to 0.07]
Republic of Senegal	76.7 [54.65-107.12]	147.28 [104.04-201.63]	187.72 [133.18-258.94]	147.89 [105.59-202.92]	0.03 [0.02 to 0.04]
Independent State of Papua New Guinea	57.17 [39.71-79.61]	173.27 [121.27-237.99]	164.2 [116.16-227.17]	175.07 [123.35-240.82]	0.02 [0 to 0.04]
Republic of Nauru	0.16 [0.11-0.22]	190.51 [133.85-260.17]	0.18 [0.13-0.25]	179.92 [127.86-245.42]	-0.16 [-0.25 to -0.07]
Republic of South Sudan	59.57 [41.73-84.25]	141.61 [101.14-192.86]	97.42 [68.25-132.01]	137.38 [97.42-183.3]	-0.05 [-0.08 to -0.02]
Commonwealth of the Bahamas	3.6 [2.48-5.04]	149.67 [104.52-205.66]	6.49 [4.62-8.93]	147.19 [104.83-202.11]	-0.04 [-0.05 to -0.03]
Republic of Sierra Leone	45.06 [31.23-61.91]	142.05 [99.99-193.69]	100.8 [69.65-140.73]	141.44 [97.29-191.95]	-0.02 [-0.03 to 0]
Republic of Kenya	218.08 [159.66-282.89]	141.55 [104.25-183.22]	606.04 [445.04-779.74]	142.16 [104.68-182.99]	0.05 [0.03 to 0.07]
Belize	1.92 [1.32-2.67]	142.54 [99.34-198.9]	6 [4.18-8.27]	141.74 [98.97-195.99]	-0.03 [-0.04 to -0.02]
Republic of Côte d'Ivoire	124.28 [87.66-175.89]	141.4 [99.71-195.91]	327.76 [224.66-454.01]	144.24 [101.47-197.91]	0.04 [0.03 to 0.06]
Republic of Angola	104.45 [72.12-144.58]	138.4 [95.79-188.49]	332.31 [230.05-466.1]	141.15 [99.23-193.86]	0.13 [0.1 to 0.16]
Democratic People's Republic of Korea	371.95 [256.85-509.53]	178.53 [122.88-243.2]	539.03 [380.3-745.12]	171.76 [121.75-239.1]	-0.15 [-0.17 to -0.14]
Antigua and Barbuda	0.85 [0.59-1.19]	149.66 [104.26-205.61]	1.57 [1.09-2.15]	149.48 [103.76-204.67]	0.01 [0 to 0.02]
Republic of Kazakhstan	218.74 [153.59-302.42]	137.88 [96.31-188.81]	283.35 [198.86-389.32]	141.15 [100.02-193.66]	0.12 [0.09 to 0.15]
Mongolia	21.9 [15.09-30.47]	132.31 [91.58-179.36]	46.67 [33.11-63.85]	136.66 [97.88-187.25]	0.13 [0.11 to 0.15]
Lao People's Democratic Republic	53.22 [38.29-75.64]	167.46 [117.89-234.47]	129.64 [91.28-177.45]	177.15 [127.01-239.46]	0.26 [0.22 to 0.29]
Islamic Republic of Iran	667.85 [493.88-862.52]	157.9 [116.85-202.2]	1589.09 [1174.39-2037.07]	158.93 [118.37-202.63]	0.03 [0.02 to 0.04]
Hashemite Kingdom of Jordan	43.38 [29.36-60.6]	159.86 [113.19-216.04]	197.15 [139.3-276.59]	158.8 [114.16-221.64]	-0.02 [-0.03 to -0.01]
Republic of Moldova	58.57 [41.54-80.64]	126.43 [89.69-173.83]	57.18 [39.97-76.93]	127.35 [88.41-173.14]	0.03 [0.01 to 0.04]
Republic of Sudan	217.14 [150.66-301.75]	146.02 [102.37-197.09]	546.68 [385.07-755.77]	147.4 [105.3-200.56]	0.03 [0.02 to 0.04]
Republic of Singapore	57.04 [39.75-78.36]	163.8 [113.84-223.34]	126.04 [87.52-170.09]	165.87 [116.34-224.03]	0.03 [0.02 to 0.04]
Republic of Paraguay	49.2 [34.14-67.83]	153.51 [107.66-208.75]	111.85 [78.05-154.16]	153.93 [108.31-209.84]	0.01 [0 to 0.01]
Australia	454.72 [335.77-552.94]	247.44 [182.6-301.43]	714.32 [538.71-866.05]	247.58 [186.2-300.2]	0.01 [0 to 0.02]
Republic of Costa Rica	41.27 [28.81-57.23]	157.27 [108.29-214.37]	84.13 [58.62-113.92]	157.53 [110.09-213.39]	0.02 [0.01 to 0.03]
Republic of Iraq	206.08 [143.96-281.25]	153.76 [109.08-207.04]	605.99 [423.06-829.18]	153.35 [108.1-209.01]	0.04 [0.03 to 0.06]
Republic of Nicaragua	40.19 [28.4-55.65]	150.35 [106.64-205.33]	99.41 [70.65-137.1]	149.95 [107.5-204.34]	0.01 [0 to 0.03]
Plurinational State of Bolivia	73.26 [50.93-101.57]	147.06 [105.25-200.53]	175.15 [124.34-241.16]	149.05 [104.41-204.46]	0.05 [0.04 to 0.06]
Republic of Peru	272.84 [189.4-377.17]	153.57 [106.24-207.56]	592.9 [418.04-811.2]	155.92 [109.18-213.29]	0.08 [0.06 to 0.09]
Republic of Vanuatu	1.98 [1.37-2.73]	171.86 [120.89-234.53]	4.71 [3.31-6.56]	170.61 [119.51-235.26]	-0.01 [-0.02 to 0]
Republic of Guatemala	82.05 [58.21-112.58]	143.2 [101.84-194.29]	212.18 [151.28-290.97]	144.41 [101.77-198]	0.03 [0.02 to 0.04]
Bosnia and Herzegovina	66.59 [47.08-90.56]	135.94 [96.51-184.73]	55.75 [39.28-74.74]	141.99 [100.21-194.76]	0.16 [0.14 to 0.18]
Kyrgyz Republic	51.15 [36-71.15]	135.35 [95.69-186.67]	89.57 [62.36-121.39]	134.37 [94.22-184.15]	0 [-0.02 to 0.02]
North Macedonia	29.5 [20.26-40.86]	141.08 [97.08-194.9]	38.31 [26.61-51.58]	141.42 [97.64-191.21]	0.03 [0.02 to 0.04]
Taiwan (Province of China)	403.69 [284.32-553.66]	190.27 [135.34-257.68]	600.48 [426.75-803.86]	202.09 [143.27-277.9]	0.13 [0.1 to 0.16]
Kingdom of Cambodia	125.58 [89.46-173.51]	163.61 [116.72-221.7]	297.44 [210.48-404.82]	172.53 [123-235.1]	0.24 [0.2 to 0.28]
Bolivarian Republic of Venezuela	247.53 [171.42-339.75]	155.65 [107.89-211.37]	442.76 [304.11-599.8]	152.92 [106.22-207.16]	-0.02 [-0.04 to 0]
Federative Republic of Brazil	2023.77 [1500.92-2602.03]	152.12 [112.46-195.52]	3820.72 [2785.5-4895.11]	153.38 [112.55-197.29]	0.05 [0.04 to 0.07]
Republic of Djibouti	4.58 [3.16-6.3]	144.06 [99.93-196.07]	17.85 [12.07-24.6]	143.34 [97.44-196.11]	0 [-0.01 to 0.02]
Republic of Cameroon	106.78 [74.19-147.81]	144.18 [101.09-198.62]	357.76 [244.52-491.52]	144.04 [98.78-194.38]	0.01 [0 to 0.02]
Kingdom of Bahrain	8.94 [6.1-12.42]	167.98 [117.65-231.73]	32.7 [22.45-45.84]	167.8 [116.55-233.31]	0.01 [0.01 to 0.02]

## Sheet: YLDs
Country	1990		2021		1990-2021
	YLDs cases	YLDs per 100,000	YLDs cases	YLDs per 100,000	EAPC
	No. *102 (95% UI)	No. (95% UI)	No. *102 (95% UI)	No.(95% UI)	No. (95% CI)
Taiwan (Province of China)	403.69 [284.32-553.66]	190.27 [135.34-257.68]	600.48 [426.75-803.86]	202.09 [143.27-277.9]	0.13 [0.1 to 0.16]
People's Republic of China	23291.87 [17631.56-29151.9]	195.67 [147.78-244.07]	34458.45 [25724.95-43067.68]	203.88 [152.53-255.67]	0.08 [0.06 to 0.11]
Republic of the Marshall Islands	0.54 [0.37-0.75]	171.93 [122.63-232.91]	0.95 [0.67-1.32]	170.25 [120.1-233.71]	-0.03 [-0.05 to -0.02]
Federated States of Micronesia	1.32 [0.93-1.85]	171.17 [120.04-234.7]	1.72 [1.21-2.37]	170.52 [119.84-233.15]	-0.01 [-0.02 to 0]
Republic of Kiribati	1.04 [0.73-1.45]	165.83 [117.16-226.18]	1.86 [1.29-2.51]	164.06 [113.87-219.56]	-0.02 [-0.03 to -0.01]
Independent State of Papua New Guinea	57.17 [39.71-79.61]	173.27 [121.27-237.99]	164.2 [116.16-227.17]	175.07 [123.35-240.82]	0.02 [0 to 0.04]
Independent State of Samoa	2.28 [1.61-3.23]	179.85 [129.41-248.83]	3.32 [2.36-4.63]	180.43 [126.93-248.4]	0.02 [0.01 to 0.03]
Georgia	82.57 [57.82-114.04]	141.01 [98.7-194.7]	56.22 [39.06-77]	139.4 [97.95-192.95]	0.02 [-0.01 to 0.05]
Republic of Tajikistan	54.78 [38.28-75.66]	136.75 [96.57-187.96]	127.51 [88.85-176.87]	134.25 [94.11-184.46]	-0.03 [-0.06 to 0]
Kyrgyz Republic	51.15 [36-71.15]	135.35 [95.69-186.67]	89.57 [62.36-121.39]	134.37 [94.22-184.15]	0 [-0.02 to 0.02]
Republic of Armenia	47.49 [33.74-64.51]	140.02 [99.04-187.93]	49.36 [34.35-66.44]	141.98 [98.27-193.16]	0.08 [0.07 to 0.09]
Mongolia	21.9 [15.09-30.47]	132.31 [91.58-179.36]	46.67 [33.11-63.85]	136.66 [97.88-187.25]	0.13 [0.11 to 0.15]
Republic of Azerbaijan	94.12 [64.91-130.04]	139.88 [94.17-192.47]	174.49 [121.96-241.83]	142.23 [100.17-196.67]	0.11 [0.07 to 0.15]
Turkmenistan	40.33 [28.07-55.82]	137.04 [95.88-185.14]	73.97 [52.35-99.93]	141.23 [100.26-190.5]	0.13 [0.1 to 0.16]
Republic of Kazakhstan	218.74 [153.59-302.42]	137.88 [96.31-188.81]	283.35 [198.86-389.32]	141.15 [100.02-193.66]	0.12 [0.09 to 0.15]
Kingdom of Cambodia	125.58 [89.46-173.51]	163.61 [116.72-221.7]	297.44 [210.48-404.82]	172.53 [123-235.1]	0.24 [0.2 to 0.28]
Democratic Republic of Timor-Leste	10.09 [7.05-14.19]	158.8 [112.08-219.27]	18.78 [13.26-26.25]	162.49 [114-222.89]	0.2 [0.15 to 0.25]
Malaysia	294.98 [207.9-421.96]	189.04 [133.04-266.36]	687.63 [493.15-964.59]	196.25 [141.23-272.62]	0.17 [0.14 to 0.2]
Democratic People's Republic of Korea	371.95 [256.85-509.53]	178.53 [122.88-243.2]	539.03 [380.3-745.12]	171.76 [121.76-239.1]	-0.15 [-0.17 to -0.14]
Republic of the Union of Myanmar	577.13 [399.04-799.13]	163.24 [113.76-222.31]	1006.78 [709.31-1389.99]	173.89 [122.71-239.61]	0.31 [0.27 to 0.36]
Kingdom of Tonga	1.35 [0.95-1.88]	182.81 [127.58-250.14]	1.66 [1.21-2.25]	182.66 [131.96-245.66]	0 [-0.01 to 0.01]
Socialist Republic of Viet Nam	1139.6 [789.78-1555.4]	199.16 [138.3-270.05]	2335.06 [1636.05-3182.09]	209 [148.09-283.33]	0.21 [0.19 to 0.23]
Republic of Fiji	12.27 [8.6-17.02]	182.34 [127.68-246.88]	17.29 [11.99-23.71]	183.94 [127.67-251.9]	0.05 [0.04 to 0.06]
Republic of Vanuatu	1.98 [1.37-2.73]	171.86 [120.89-234.53]	4.71 [3.31-6.56]	170.61 [119.51-235.26]	-0.01 [-0.02 to 0]
Solomon Islands	4.06 [2.89-5.7]	168.54 [117.81-232.01]	9.95 [6.86-13.86]	167.08 [116.62-230.51]	-0.04 [-0.06 to -0.02]
Republic of Uzbekistan	222.87 [155.65-307.83]	134.61 [94.41-183.29]	490.45 [345.31-671.84]	136.71 [96.23-185.63]	0.07 [0.05 to 0.09]
Republic of Bulgaria	135.67 [93.97-183.62]	137.93 [96.2-189.86]	113.72 [77.84-152.31]	139.66 [96.59-191.71]	0.06 [0.05 to 0.07]
Republic of Finland	104.31 [75.82-135.72]	176.59 [128.34-230.84]	109.36 [76.63-146.17]	167.62 [115.54-226.57]	-0.17 [-0.22 to -0.13]
Bosnia and Herzegovina	66.59 [47.08-90.56]	135.94 [96.51-184.73]	55.75 [39.28-74.74]	141.99 [100.21-194.76]	0.16 [0.14 to 0.18]
Lao People's Democratic Republic	53.22 [38.29-75.64]	167.46 [117.89-234.47]	129.64 [91.28-177.45]	177.15 [127.01-239.46]	0.26 [0.22 to 0.29]
Kingdom of Thailand	1015.95 [701.69-1412.57]	180.28 [125.62-245.94]	1507.33 [1060.24-2063.05]	187.09 [131.99-256.12]	0.17 [0.15 to 0.2]
Republic of Indonesia	2948.63 [2179.75-3824.98]	180.41 [133.44-230.69]	5780.68 [4293.88-7310.17]	186.05 [138.8-235.11]	0.16 [0.12 to 0.19]
Republic of Maldives	2.93 [2.06-4.11]	188.52 [134.05-258.58]	13.52 [9.47-19]	200.74 [143.69-277.15]	0.27 [0.22 to 0.31]
Ukraine	758.6 [550.58-991.09]	129.77 [94.14-170.6]	676.72 [490.55-864.48]	128.25 [93.89-166.01]	0.01 [-0.02 to 0.03]
Democratic Socialist Republic of Sri Lanka	298.02 [210.3-417.48]	181.14 [128.2-250.82]	448.41 [314.42-610.27]	186.59 [131.49-254.84]	0.17 [0.13 to 0.2]
Republic of the Philippines	937.82 [694.46-1215.85]	180.41 [134.03-230.88]	2071.77 [1531.52-2657.65]	183.73 [136.85-234.82]	0.11 [0.08 to 0.14]
Republic of Albania	41.92 [29.15-58.19]	138.75 [97.13-189.22]	43.59 [30.24-59.11]	142.1 [98.39-193.31]	0.1 [0.09 to 0.11]
Republic of Croatia	80.29 [57.47-108.25]	143.1 [101.93-195.37]	71.77 [50.24-96.11]	144.85 [101.51-198.84]	0.06 [0.05 to 0.06]
Kingdom of Belgium	196.02 [139.1-263.15]	169.61 [120.45-228.95]	225.25 [152.6-296.33]	167.87 [116.47-226.54]	-0.01 [-0.03 to 0]
Republic of Cyprus	13.95 [9.78-18.83]	170.07 [119.06-229.49]	28.96 [20.19-38.73]	170.57 [119.34-230.09]	-0.01 [-0.01 to 0]
Republic of Singapore	57.04 [39.75-78.36]	163.8 [113.84-223.34]	126.04 [87.52-170.09]	165.87 [116.34-224.03]	0.03 [0.02 to 0.04]
Republic of Latvia	38.25 [26.65-51.87]	129.49 [90.31-176.12]	28.73 [20.02-39.33]	132.61 [92.86-182.85]	0.13 [0.11 to 0.14]
Czech Republic	164.08 [115.12-223.36]	144.05 [100.66-198.42]	183.63 [128.32-246.9]	146.44 [102.75-201.14]	0.04 [0.03 to 0.04]
Republic of Estonia	22.54 [15.74-30.78]	130.13 [90.36-176.62]	20.42 [14.1-27.78]	134.58 [93.55-185.01]	0.13 [0.11 to 0.14]
Hungary	162.88 [112.06-221.61]	139.44 [95.82-190.79]	164 [116.57-219.47]	143.28 [101.85-193.81]	0.09 [0.08 to 0.1]
North Macedonia	29.5 [20.26-40.86]	141.08 [97.08-194.9]	38.31 [26.61-51.58]	141.42 [97.64-191.21]	0.03 [0.02 to 0.04]
Republic of Peru	272.84 [189.4-377.17]	153.57 [106.24-207.56]	592.9 [418.04-811.2]	155.92 [109.18-213.29]	0.08 [0.06 to 0.09]
Hellenic Republic	198.43 [138.68-270.13]	168.59 [118.12-230.36]	205.99 [144.86-271.44]	167.2 [117.55-227.51]	-0.02 [-0.03 to -0.01]
Commonwealth of the Bahamas	3.6 [2.48-5.04]	149.67 [104.52-205.66]	6.49 [4.62-8.93]	147.19 [104.83-202.11]	-0.04 [-0.05 to -0.03]
Republic of Nicaragua	40.19 [28.4-55.65]	150.35 [106.64-205.33]	99.41 [70.65-137.1]	149.95 [107.5-204.34]	0.01 [0 to 0.03]
Plurinational State of Bolivia	73.26 [50.93-101.57]	147.06 [105.25-200.53]	175.15 [124.34-241.16]	149.05 [104.41-204.46]	0.05 [0.04 to 0.06]
Barbados	4.36 [3.13-5.8]	168.63 [120.99-222.83]	5.62 [3.9-7.52]	158.62 [110.54-215.68]	-0.07 [-0.1 to -0.03]
Kingdom of the Netherlands	421.75 [308.59-534.89]	244.44 [179.12-309.94]	473.29 [346.44-613.56]	233.55 [169.99-304.99]	-0.17 [-0.22 to -0.12]
New Zealand	87.13 [65.05-112.03]	239.65 [178.85-307.93]	139.88 [105.16-178.38]	243.41 [181.92-311.89]	0.04 [0.03 to 0.05]
Palestine	21.55 [15.16-29.84]	154.95 [109.03-210.02]	69.99 [49.73-97.34]	153.58 [109.15-210.65]	-0.05 [-0.07 to -0.03]
Romania	344.75 [237.93-466.55]	138.48 [94.84-189.41]	315.79 [221.52-427.09]	142.2 [99.78-195.6]	0.12 [0.11 to 0.14]
Russian Federation	2039.51 [1503.43-2631.48]	121.27 [89.5-156.28]	2252.4 [1654.72-2878.14]	131.29 [97.23-168.51]	0.4 [0.32 to 0.49]
Antigua and Barbuda	0.85 [0.59-1.19]	149.66 [104.26-205.61]	1.57 [1.09-2.15]	149.48 [103.76-204.67]	0.01 [0 to 0.02]
French Republic	1064.8 [738.97-1413.21]	165.58 [114.48-221.15]	1243.42 [866.98-1646.39]	165.09 [115.78-224.03]	-0.02 [-0.02 to -0.01]
Sultanate of Oman	28.1 [19.37-38.96]	164.55 [115.57-225.43]	95.03 [65.72-129.62]	165.36 [115.57-223]	0.02 [0.01 to 0.03]
Slovak Republic	79.29 [56.03-109.27]	141.36 [99.89-195.87]	95.63 [67.29-130.22]	144.59 [100.24-197.45]	0.1 [0.09 to 0.11]
Republic of Serbia	151.39 [104.78-206.7]	141.33 [97.62-194.36]	149.45 [105.37-201.98]	141.66 [99.51-193.55]	0.04 [0.02 to 0.06]
Kingdom of Spain	718.04 [540.28-861.13]	169.05 [127.53-203.1]	959.58 [728.52-1160.33]	170.29 [130.39-207.74]	0.02 [0.01 to 0.03]
Islamic Republic of Iran	667.85 [493.88-862.52]	157.9 [116.85-202.2]	1589.09 [1174.39-2037.07]	158.93 [118.37-202.63]	0.03 [0.02 to 0.04]
Republic of Colombia	435.03 [293.26-602.38]	153.42 [106.41-210.61]	839.86 [592.15-1164.85]	155 [108.87-215.38]	0.04 [0.03 to 0.05]
Republic of Chile	227.61 [161.19-311.81]	176.79 [124.81-240.53]	386.42 [274.16-525.24]	178.89 [126.12-242.12]	0.04 [0.03 to 0.05]
Republic of Yemen	128.52 [88.33-178.02]	145.22 [103.15-197.6]	394.29 [282.52-543.73]	142.58 [102.34-195.51]	-0.04 [-0.06 to -0.02]
People's Republic of Bangladesh	1473.76 [1022.81-2014.9]	184.91 [129.66-248.65]	3039.03 [2136.72-4190.1]	181.55 [127.73-250.72]	-0.07 [-0.08 to -0.06]
United Arab Emirates	36.9 [25.23-52.06]	177.21 [125.73-242.07]	254.01 [171.34-348.35]	170.29 [118.91-235.62]	-0.12 [-0.13 to -0.11]
Republic of Italy	1063.25 [786.74-1360.09]	160.31 [117.86-205.62]	1173.86 [860.79-1492.8]	161.14 [119.53-206.72]	0.02 [0.02 to 0.03]
Lebanese Republic	42.42 [30.11-59.02]	158.78 [112.28-218.31]	98.98 [68.07-135.72]	158.25 [110.24-216.68]	0.01 [0 to 0.02]
Republic of Moldova	58.57 [41.54-80.64]	126.43 [89.69-173.83]	57.18 [39.97-76.93]	127.35 [88.41-173.14]	0.03 [0.01 to 0.04]
Republic of Lithuania	51.85 [36.8-71.07]	129.62 [91.55-177]	42.24 [29.94-57.72]	133.11 [93.28-183.8]	0.11 [0.1 to 0.13]
Portuguese Republic	182.17 [129.19-247.6]	163.67 [115.93-224.63]	214.45 [150.8-280]	165.37 [116.55-220.81]	0.02 [0 to 0.03]
Arab Republic of Egypt	707.79 [494.66-978.95]	153.97 [107.97-209.73]	1534.69 [1096.72-2110.69]	155.18 [110.19-211.67]	0.04 [0.03 to 0.05]
Montenegro	9.31 [6.4-12.76]	141.67 [97.18-193.7]	10.14 [7.12-13.61]	141.57 [100.23-193.51]	0.04 [0.03 to 0.05]
Japan	2688.04 [1986.22-3443.19]	183.66 [136.65-236.57]	2617.24 [1926.39-3299.75]	181.14 [134.29-232.07]	0.11 [0.01 to 0.21]
Republic of Iceland	4.53 [3.16-6.21]	172.19 [120.04-235.92]	6.92 [4.73-9.37]	172.59 [118.3-236.8]	0 [-0.01 to 0.01]
Principality of Andorra	1.15 [0.81-1.56]	175.71 [124.07-237.86]	1.97 [1.41-2.64]	173.11 [123.47-235.2]	-0.04 [-0.05 to -0.03]
Republic of Guatemala	82.05 [58.21-112.58]	143.2 [101.84-194.29]	212.18 [151.28-290.97]	144.41 [101.77-198]	0.03 [0.02 to 0.04]
Kingdom of Saudi Arabia	212.57 [145.41-294.73]	164.03 [114.77-224.6]	792.83 [542.48-1108.28]	163.17 [114.14-224.14]	-0.01 [-0.03 to 0]
Belize	1.92 [1.32-2.67]	142.54 [99.34-198.9]	6 [4.18-8.27]	141.74 [98.97-195.99]	-0.03 [-0.04 to -0.02]
State of Kuwait	30.87 [20.94-43.53]	172.81 [121.11-237.17]	106.16 [72.73-146.24]	169.24 [116.74-231.15]	-0.08 [-0.1 to -0.06]
Republic of Slovenia	31.92 [22.41-43.9]	143.05 [99.8-197.91]	35.95 [24.82-49.02]	146.68 [102.25-200.95]	0.07 [0.06 to 0.07]
Republic of Guyana	8.68 [6.07-12.24]	133.69 [94.05-182.85]	10.54 [7.34-14.52]	136.12 [94.43-186.58]	0.05 [0.04 to 0.06]
Republic of Belarus	147.46 [105.02-201.03]	128.9 [91.11-177.24]	146.57 [103.38-194.42]	130.94 [91.44-175.78]	0.08 [0.06 to 0.1]
State of Qatar	9.22 [6.23-13.03]	175.51 [123.17-244.39]	76.65 [51-108.97]	176.52 [119.92-247.32]	0.09 [0.06 to 0.11]
Republic of Panama	32.78 [22.88-45.1]	156.37 [109.38-211.38]	69.98 [49.49-95.74]	159.41 [112.62-218.07]	0.07 [0.05 to 0.08]
Brunei Darussalam	4.09 [2.87-5.72]	171.17 [122.55-236.2]	9.05 [6.36-12.52]	167.77 [118.5-230.57]	-0.04 [-0.05 to -0.03]
Swiss Confederation	141.42 [100.93-190.19]	172.93 [123.77-232.72]	187.94 [128.92-249.28]	172.47 [118.52-232.61]	0.01 [0 to 0.02]
Saint Lucia	1.58 [1.09-2.2]	143.22 [99.79-194.52]	3.1 [2.17-4.27]	144.95 [102.82-201.03]	0.03 [0.02 to 0.04]
Federal Democratic Republic of Nepal	269.3 [186.09-366.41]	178.8 [125.22-240.43]	526.64 [373.21-722.39]	175.31 [123.7-240.1]	-0.08 [-0.1 to -0.06]
United States of America	6607.39 [4899.84-8415.32]	235.03 [173.66-299.91]	8245.52 [6176.97-10408.24]	221.4 [164.64-281.52]	-0.13 [-0.19 to -0.07]
Republic of Poland	577.65 [427.77-741.86]	140.17 [103.78-179.92]	670.86 [493.05-857.5]	145.23 [108.24-187.34]	0.12 [0.12 to 0.13]
Islamic Republic of Mauritania	22.36 [15.57-31.04]	149.14 [103.9-202.78]	51.09 [36.24-70.28]	151.1 [106.24-203.74]	0.05 [0.04 to 0.05]
Eastern Republic of Uruguay	56.6 [38.77-76.66]	178.12 [122.19-242.43]	66.76 [46.61-89.66]	177.53 [124.9-240.31]	-0.01 [-0.03 to 0]
Federal Republic of Somalia	70.94 [49.86-99.3]	127.27 [88.82-173.65]	187.2 [131.79-258.83]	124.77 [88.99-168.39]	-0.05 [-0.06 to -0.04]
Kingdom of Morocco	321.64 [224.5-444.8]	152.31 [108.19-207.92]	597.45 [417.89-821.09]	151.73 [106.42-208.61]	-0.01 [-0.03 to 0]
Republic of Mozambique	122.5 [85.58-166.18]	126.32 [87.64-171.47]	286.39 [201.79-397.95]	129.44 [90.19-175.42]	0.14 [0.12 to 0.17]
Argentine Republic	565.43 [392.03-760.69]	177.48 [123.12-238.58]	877.85 [605.79-1180.96]	176.76 [121.75-238.35]	-0.01 [-0.02 to 0]
Federative Republic of Brazil	2023.77 [1500.92-2602.03]	152.12 [112.46-195.52]	3820.72 [2785.5-4895.11]	153.38 [112.55-197.29]	0.05 [0.04 to 0.07]
Republic of India	13254.94 [9823.26-17051.83]	180.74 [133.57-231.61]	27816.59 [20737.29-35934.45]	187.66 [140.05-241.67]	0.16 [0.12 to 0.19]
Kingdom of Lesotho	14.8 [10.47-20.16]	129.7 [91.22-175.08]	21.96 [15.49-30.47]	129.04 [90.79-175.43]	0 [-0.01 to 0.01]
Grand Duchy of Luxembourg	7.85 [5.43-10.53]	171.59 [119.73-231.38]	13.93 [9.78-18.77]	173.53 [122.91-234.53]	0.04 [0.04 to 0.05]
State of Libya	51.75 [35.67-72.86]	164.76 [114.43-225.47]	126.45 [87.62-173.05]	156.09 [108.45-212.39]	-0.18 [-0.2 to -0.15]
Syrian Arab Republic	137.12 [93.74-190.48]	154.7 [108.61-208.11]	209.55 [147.66-286.7]	150.63 [106.88-204.91]	-0.08 [-0.1 to -0.05]
Saint Vincent and the Grenadines	1.24 [0.84-1.73]	141.39 [98.14-191.78]	1.8 [1.24-2.41]	142.69 [98.17-193.02]	0.04 [0.03 to 0.05]
State of Israel	81.29 [57.85-108.49]	174.98 [124.3-233.37]	164.84 [115.19-221.33]	170.95 [119.31-230.23]	-0.04 [-0.06 to -0.02]
Republic of the Niger	75.35 [52.27-104.01]	141.45 [98.32-191.65]	221.12 [155.88-304.98]	142 [101.51-192.7]	0.02 [0.01 to 0.03]
Republic of Namibia	14.75 [10.19-20.46]	141.24 [97.49-191.07]	31.99 [22.43-44]	142.34 [100.73-194.21]	0.07 [0.05 to 0.09]
Republic of South Africa	454.09 [332.37-583.93]	143.6 [106.85-184.97]	865.35 [640.68-1112.95]	141.77 [105.17-181.78]	-0.01 [-0.03 to 0]
Bolivarian Republic of Venezuela	247.53 [171.42-339.75]	155.65 [107.89-211.37]	442.76 [304.11-599.8]	152.92 [106.22-207.16]	-0.02 [-0.04 to 0]
United Kingdom of Great Britain and Northern Ireland	1005.5 [746.68-1269.89]	155.91 [115.27-198.07]	1079.87 [794.59-1364.07]	135.94 [100.05-173.08]	-0.34 [-0.48 to -0.19]
Islamic Republic of Afghanistan	96.23 [68.42-129.73]	137.81 [97.87-185.29]	310.57 [216.91-434.93]	135.78 [96.75-187.94]	0 [-0.05 to 0.04]
State of Eritrea	32.45 [22.71-44.64]	133.91 [94.03-183.73]	77.83 [52.71-106.82]	136.19 [94.24-186.85]	0.07 [0.05 to 0.08]
Republic of Costa Rica	41.27 [28.81-57.23]	157.27 [108.29-214.37]	84.13 [58.62-113.92]	157.53 [110.09-213.39]	0.02 [0.01 to 0.03]
Democratic Republic of Sao Tome and Principe	1.23 [0.86-1.7]	151.23 [102.79-205.61]	2.92 [2.06-3.99]	151.84 [107.65-207.02]	0.02 [0.01 to 0.03]
Tuvalu	0.15 [0.1-0.2]	169.63 [120.27-233.1]	0.21 [0.15-0.28]	174.61 [121.92-236.23]	0.11 [0.1 to 0.11]
Republic of Madagascar	118.15 [80.75-164.43]	138.89 [95.83-192]	316.52 [222.08-443.54]	138.79 [97.28-189.41]	0.03 [0.02 to 0.04]
Republic of the Gambia	10.03 [7-14.07]	144.48 [102.15-197.79]	26.66 [18.43-36.77]	143.05 [99.64-196.42]	-0.02 [-0.03 to -0.01]
Republic of Liberia	24.85 [17.79-34.1]	138.94 [99.35-186.43]	62.41 [43.12-86.26]	137.28 [95.08-185.85]	0.01 [-0.01 to 0.03]
Kingdom of Eswatini	7.57 [5.3-10.54]	139 [96.44-190.9]	14.15 [9.75-19.42]	136.74 [95.63-186.22]	-0.04 [-0.06 to -0.02]
Republic of Mali	86.78 [60.83-118.71]	141.49 [98.35-192.43]	233.82 [159.72-324.69]	143.82 [100.29-196.6]	0.07 [0.06 to 0.08]
Canada	573.59 [434.99-684.29]	185.07 [140.21-220.79]	797.15 [602.08-952.98]	184.22 [139.65-220.83]	-0.01 [-0.01 to -0.01]
Republic of Nauru	0.16 [0.11-0.22]	190.51 [133.85-260.17]	0.18 [0.13-0.25]	179.92 [127.86-245.42]	-0.16 [-0.25 to -0.07]
American Samoa	0.79 [0.55-1.11]	194.2 [136.35-267.42]	0.92 [0.65-1.25]	186.35 [131.43-252.77]	-0.11 [-0.12 to -0.09]
Republic of Mauritius	20.51 [13.96-28.59]	186.19 [128.45-256.05]	28.56 [20.58-38.84]	190.69 [137.12-262.44]	0.13 [0.1 to 0.15]
Republic of Honduras	48.15 [33.93-66.57]	146.69 [103.49-199.61]	135.42 [94.44-185.67]	144.79 [101.35-195.13]	-0.03 [-0.04 to -0.02]
Federal Republic of Nigeria	1031.76 [753.11-1330.26]	151.94 [111.79-196.24]	2708.55 [2002.86-3476.19]	158.09 [117.46-203.47]	0.19 [0.16 to 0.21]
Republic of Senegal	76.7 [54.65-107.12]	147.28 [104.04-201.63]	187.72 [133.18-258.94]	147.89 [105.59-202.92]	0.03 [0.02 to 0.04]
Burkina Faso	89.23 [62.7-122.91]	140.49 [98.09-191.81]	236.62 [166.18-323.87]	143.29 [100.35-195.07]	0.07 [0.06 to 0.07]
Jamaica	29.01 [20.05-40.23]	146.12 [100.49-197.97]	45.24 [31.41-61.07]	145.29 [100.14-196.15]	-0.02 [-0.02 to -0.01]
Republic of Angola	104.45 [72.12-144.58]	138.4 [95.79-188.49]	332.31 [230.05-466.1]	141.15 [99.23-193.86]	0.13 [0.1 to 0.16]
Republic of Ghana	161.16 [112.23-222.55]	144.89 [101.97-198.53]	442.61 [302.66-611.97]	148.63 [102.67-201.84]	0.11 [0.1 to 0.12]
Republic of Sierra Leone	45.06 [31.23-61.91]	142.05 [99.99-193.69]	100.8 [69.65-140.73]	141.44 [97.29-191.95]	-0.02 [-0.03 to 0]
Bermuda	1.09 [0.75-1.48]	156.65 [107.15-210.95]	1.24 [0.85-1.67]	158.38 [111.49-215.68]	0.05 [0.04 to 0.06]
United States Virgin Islands	1.6 [1.14-2.2]	149.88 [107.17-206.45]	1.52 [1.08-2.05]	152.23 [107.28-210.14]	0.04 [0.02 to 0.07]
Cook Islands	0.33 [0.23-0.46]	194.67 [136.03-268.03]	0.37 [0.27-0.5]	195.57 [137.22-267.66]	0.02 [0.01 to 0.04]
Kingdom of Denmark	94.7 [68.54-124.95]	157.37 [114.23-207.52]	154.47 [116.75-188.74]	231.39 [172.97-282.75]	1.77 [1.44 to 2.11]
Republic of Cuba	168 [117.47-233.94]	148.62 [103.47-204.14]	197.97 [140.79-267.87]	146.75 [104.23-199.36]	0 [-0.02 to 0.03]
Union of the Comoros	4.69 [3.23-6.54]	144.2 [99.91-199.43]	10.18 [7.1-14]	143.62 [101.1-197.2]	0.02 [0.01 to 0.03]
Gabonese Republic	11.11 [7.87-15.35]	146.2 [103.6-199.48]	23.7 [16.44-32.81]	145.6 [100.82-200.12]	0.02 [0.01 to 0.02]
Guam	2.8 [1.98-3.92]	205.89 [145.55-283.58]	3.43 [2.49-4.65]	201.85 [146.46-273.9]	-0.04 [-0.05 to -0.03]
Republic of Equatorial Guinea	4.01 [2.87-5.51]	133.13 [95.15-181.14]	18.16 [12.69-25.34]	147.52 [103.84-199.16]	0.48 [0.39 to 0.57]
Republic of Haiti	64.58 [43.83-88.5]	129.53 [88.59-177.47]	153.57 [110.21-211.44]	127.21 [90.21-173.49]	-0.04 [-0.05 to -0.04]
Federal Republic of Germany	1488.43 [1057.16-1998.77]	154.84 [109.68-208.6]	1590.31 [1133.54-2101.22]	155.11 [111.22-207.98]	-0.02 [-0.03 to 0]
Republic of Korea	765.86 [541.16-1059.95]	165.19 [117.01-227.06]	1111.95 [776.17-1517.22]	167.37 [114.46-230.94]	0.03 [0.02 to 0.04]
Republic of Zimbabwe	95.82 [66.2-133.28]	135.36 [92.41-184.48]	167.11 [116.64-233.1]	131.21 [91.44-183.22]	-0.12 [-0.14 to -0.09]
Republic of Suriname	4.35 [3.15-5.65]	126.49 [91.16-164.02]	7.8 [5.72-9.89]	125.54 [92.05-159.5]	0 [-0.01 to 0.02]
Republic of Sudan	217.14 [150.66-301.75]	146.02 [102.37-197.09]	546.68 [385.07-755.77]	147.4 [105.3-200.56]	0.03 [0.02 to 0.04]
Republic of El Salvador	59.47 [41.68-82.31]	145.03 [101.59-198.21]	93.64 [67.46-126.35]	147.05 [104.52-198.07]	0.06 [0.05 to 0.07]
Federal Democratic Republic of Ethiopia	486.87 [359.73-632.9]	138.42 [103.23-176.34]	1219.56 [899.22-1576.46]	141.78 [104.33-182.66]	0.12 [0.1 to 0.14]
Republic of Guinea-Bissau	9.69 [6.73-13.39]	139.57 [97.14-188.05]	22.28 [15.62-30.76]	140.13 [98.65-189.85]	0 [-0.01 to 0.01]
Dominican Republic	83.68 [58.57-115.88]	142.18 [101.07-193.16]	165.73 [114.46-227.29]	145.54 [100.67-198.11]	0.09 [0.08 to 0.1]
Republic of South Sudan	59.57 [41.73-84.25]	141.61 [101.14-192.86]	97.42 [68.25-132.01]	137.38 [97.42-183.3]	-0.05 [-0.08 to -0.02]
Saint Kitts and Nevis	0.51 [0.36-0.71]	144.7 [99.39-198.24]	1.07 [0.74-1.46]	148.56 [104.82-203.5]	0.08 [0.07 to 0.09]
Principality of Monaco	0.7 [0.48-0.94]	181.96 [123.68-247.84]	0.84 [0.59-1.1]	181.74 [127.11-243.38]	-0.02 [-0.03 to 0]
United Republic of Tanzania	240.16 [166.82-335.56]	134.65 [95.21-183.8]	633.4 [447.23-874.49]	138.53 [97.36-188.59]	0.15 [0.13 to 0.16]
Kingdom of Bahrain	8.94 [6.1-12.42]	167.98 [117.65-231.73]	32.7 [22.45-45.84]	167.8 [116.55-233.31]	0.01 [0.01 to 0.02]
Republic of Iraq	206.08 [143.96-281.25]	153.76 [109.08-207.04]	605.99 [423.06-829.18]	153.35 [108.1-209.01]	0.04 [0.03 to 0.06]
Northern Mariana Islands	1.03 [0.72-1.46]	208.91 [146.71-289.65]	1.08 [0.77-1.47]	199.2 [140.5-274.5]	-0.16 [-0.18 to -0.13]
Republic of Austria	152.77 [107.67-209.44]	170.05 [119.82-235.04]	186.48 [132.41-248.26]	169.98 [120.07-229.08]	0 [0 to 0.01]
Republic of Zambia	71.61 [50.12-99.54]	134.99 [94.74-183.21]	208.5 [148.1-289.87]	137.25 [97.67-187.61]	0.12 [0.09 to 0.15]
Republic of the Congo	24.21 [17.41-33.41]	137.99 [97.23-186.12]	68.14 [47.58-92.7]	138.55 [97.7-187.63]	0.06 [0.03 to 0.08]
Republic of San Marino	0.48 [0.33-0.64]	174.98 [119.08-234.76]	0.68 [0.48-0.92]	172.11 [118.32-235.76]	-0.05 [-0.06 to -0.04]
Grenada	0.99 [0.69-1.35]	142.59 [99.81-194.06]	1.67 [1.18-2.24]	145.34 [101.77-196.04]	0.07 [0.06 to 0.08]
Republic of Seychelles	1.27 [0.9-1.77]	191 [135.87-263.98]	2.35 [1.68-3.25]	195.2 [140.99-271.3]	0.11 [0.08 to 0.14]
Central African Republic	25.82 [18.25-36.11]	126.24 [87.41-172.63]	54.61 [37.51-75.9]	124.8 [85.12-171.28]	-0.02 [-0.03 to -0.01]
Republic of Burundi	53.22 [37.67-74.38]	134.81 [94.86-185.56]	132.14 [91.41-182.63]	131.53 [93.2-180.67]	-0.07 [-0.08 to -0.06]
Republic of Trinidad and Tobago	12.81 [9.5-16.42]	116.72 [85.06-149.61]	24.07 [16.76-32.19]	148.18 [104.07-200.51]	0.59 [0.37 to 0.81]
Kingdom of Sweden	178.27 [130.11-224.61]	177.69 [129.13-223.98]	214.13 [154.46-273.84]	174.7 [129.3-225.04]	-0.06 [-0.07 to -0.05]
Commonwealth of Dominica	0.9 [0.62-1.23]	144.05 [98.84-196.3]	1.08 [0.74-1.45]	143.9 [98.72-195.74]	0 [-0.01 to 0.01]
Republic of Chad	57.37 [40.75-79.58]	141.09 [99.27-191.76]	160.92 [111.72-222.95]	142.48 [100.96-196.95]	0.06 [0.05 to 0.07]
Republic of Cabo Verde	3.71 [2.66-5.12]	153.36 [106.38-206.42]	9.25 [6.54-12.47]	153.91 [109.85-206.31]	0.03 [0.02 to 0.04]
Republic of Uganda	148.29 [104.48-204.7]	130.03 [90.01-177.79]	410.92 [285.5-574.73]	134.98 [95.67-185.7]	0.16 [0.14 to 0.17]
Republic of Botswana	13.22 [9.37-18.26]	139.26 [98.52-191.06]	35.49 [24.39-49.58]	142.56 [98.75-197.82]	0.11 [0.09 to 0.13]
Republic of Benin	46.74 [33.57-64.45]	144.3 [102.83-195.01]	144.63 [101.65-199.26]	146.24 [101.63-200.49]	0.04 [0.03 to 0.05]
Ireland	73.37 [53.08-95.12]	206.19 [149.22-267.34]	115.45 [81.02-154.54]	205.04 [144.29-276.5]	0.12 [0.04 to 0.21]
Kingdom of Bhutan	8.88 [6.12-12.31]	187.43 [129.7-250.93]	15.56 [10.82-21.26]	190.33 [134.9-257.92]	0.04 [0.03 to 0.05]
Republic of Kenya	218.08 [159.66-282.89]	141.55 [104.25-183.22]	606.04 [445.04-779.74]	142.16 [104.68-182.99]	0.05 [0.03 to 0.07]
Republic of Tunisia	112.17 [78.23-154.79]	158.17 [109.82-215.5]	207.91 [146.19-284.67]	156.68 [111.97-216.91]	-0.02 [-0.03 to -0.01]
Republic of Côte d'Ivoire	124.28 [87.66-175.89]	141.4 [99.71-195.91]	327.76 [224.66-454.01]	144.24 [101.47-197.91]	0.04 [0.03 to 0.06]
Republic of Malawi	90.78 [62.35-124.13]	130.9 [91.33-179.25]	194.41 [135.23-266.14]	131.54 [93.41-182.2]	0.07 [0.05 to 0.08]
Republic of Palau	0.28 [0.2-0.39]	186.33 [131.77-256.52]	0.41 [0.29-0.56]	188.14 [132.81-257.17]	0.02 [0 to 0.04]
Republic of Guinea	63.73 [44.59-87.7]	144.49 [100.02-196.64]	141.82 [99.52-195.79]	143.81 [101.76-196.72]	-0.01 [-0.02 to 0.01]
Republic of Malta	6.99 [4.8-9.42]	169.72 [118.2-229.1]	9.13 [6.45-12.27]	171.16 [121.21-229.76]	0.02 [0.01 to 0.03]
Tokelau	0.02 [0.02-0.03]	177.81 [127.59-241.92]	0.02 [0.02-0.03]	181.07 [129.8-246.07]	0.09 [0.07 to 0.1]
Republic of Paraguay	49.2 [34.14-67.83]	153.51 [107.66-208.75]	111.85 [78.05-154.16]	153.93 [108.31-209.84]	0.01 [0 to 0.01]
Togolese Republic	35.37 [24.75-49.33]	142.72 [101.17-197.04]	100.66 [70.56-138.02]	142.95 [99.97-193.28]	0.01 [0 to 0.02]
United Mexican States	1078.76 [806.11-1398.51]	157.22 [116.59-202.94]	2186.31 [1626.71-2815.93]	157.99 [117.62-203.56]	0.01 [0 to 0.02]
Australia	454.72 [335.77-552.94]	247.44 [182.6-301.43]	714.32 [538.71-866.05]	247.58 [186.2-300.2]	0.01 [0 to 0.02]
Puerto Rico	54.46 [38.55-74.49]	150.68 [106.4-206.59]	57.96 [40.09-77.18]	151.38 [105.49-205.06]	0.04 [0.02 to 0.05]
Republic of Turkey	795.88 [587.12-1037.92]	156.82 [115.86-203.59]	1474.41 [1090.38-1919.1]	157.39 [116.54-204.67]	0.01 [0.01 to 0.02]
Republic of Cameroon	106.78 [74.19-147.81]	144.18 [101.09-198.62]	357.76 [244.52-491.52]	144.04 [98.78-194.38]	0.01 [0 to 0.02]
People's Democratic Republic of Algeria	304.7 [213.06-424.1]	158.86 [110.76-215.43]	725.13 [515.98-1007.03]	157.6 [112.69-217.68]	-0.02 [-0.02 to -0.01]
Democratic Republic of the Congo	363.13 [248.8-501.83]	133.52 [91.82-180.53]	926.51 [638.24-1276.6]	131.37 [92.48-177.14]	-0.03 [-0.07 to 0.01]
Republic of Rwanda	69.05 [47.76-96.16]	136.44 [96.89-188.24]	157.26 [109.48-217.07]	137.9 [95.05-185.58]	0.1 [0.07 to 0.14]
Hashemite Kingdom of Jordan	43.38 [29.36-60.6]	159.86 [113.19-216.04]	197.15 [139.3-276.59]	158.8 [114.16-221.64]	-0.02 [-0.03 to -0.01]
Republic of Niue	0.04 [0.03-0.05]	184.68 [130.7-255.17]	0.03 [0.02-0.05]	185.95 [131.65-256.02]	0.06 [0.05 to 0.07]
Greenland	1.31 [0.92-1.8]	210.46 [148.77-284.5]	1.36 [0.97-1.82]	209.62 [149.26-281.77]	0.09 [0.04 to 0.13]
Islamic Republic of Pakistan	1535.36 [1142.69-1988.32]	188.12 [139.32-242.62]	3859.32 [2871.5-5014.93]	184.26 [137.44-238.69]	-0.08 [-0.09 to -0.07]
Republic of Djibouti	4.58 [3.16-6.3]	144.06 [99.93-196.07]	17.85 [12.07-24.6]	143.34 [97.44-196.11]	0 [-0.01 to 0.02]
Kingdom of Norway	82.69 [61.34-104.68]	174.41 [129.23-222.02]	111.28 [82.67-140.59]	175.28 [130.43-223.41]	0.04 [0.03 to 0.05]
Republic of Ecuador	124.39 [86.48-172.66]	152.42 [106.37-211.96]	277.66 [196.14-382.31]	152.34 [107.39-208.75]	0.03 [0.01 to 0.04]
